# Supplementary material for: ﻿A new barracudina (Aulopiformes, Paralepididae, Stemonosudis) from Somalia, with additional records of S.siliquiventer from the Caribbean Sea
Source: Zookeys. 2025 Jun 12;1241:93–104. doi: 10.3897/zookeys.1241.138677 (PMC12179653; doi:10.3897/zookeys.1241.138677)
Supplement: XML Treatment for Stemonosudis adenensis [file zookeys.1241.138677-treatment1.xml]

<!DOCTYPE tp:taxon-treatment
  PUBLIC "-//TaxonX//DTD Taxonomic Treatment Publishing DTD v0 20100105//EN" "tax-treatment-NSO.dtd">
<tp:taxon-treatment xmlns:tp="http://www.plazi.org/taxpub"><tp:treatment-meta><kwd-group><label>Taxon classification</label><kwd>
                <named-content content-type="kingdom">Animalia</named-content>
              </kwd><kwd>
                <named-content content-type="order">Aulopiformes</named-content>
              </kwd><kwd>
                <named-content content-type="family">Paralepididae</named-content>
              </kwd></kwd-group><mixed-citation publication-type="journal"><person-group><name><surname>Ho</surname><given-names>Hsuan-Ching</given-names></name><name><surname>Yang</surname><given-names>Tsung-Yu</given-names></name></person-group><article-title>﻿A new barracudina (<tp:taxon-name><tp:taxon-name-part taxon-name-part-type="order">Aulopiformes</tp:taxon-name-part></tp:taxon-name>, <tp:taxon-name><tp:taxon-name-part taxon-name-part-type="family">Paralepididae</tp:taxon-name-part></tp:taxon-name>, <italic><tp:taxon-name><tp:taxon-name-part taxon-name-part-type="genus" reg="Stemonosudis">Stemonosudis</tp:taxon-name-part></tp:taxon-name></italic>) from Somalia, with additional records of <italic><tp:taxon-name><tp:taxon-name-part taxon-name-part-type="genus" reg="Stemonosudis">S.</tp:taxon-name-part><tp:taxon-name-part taxon-name-part-type="species" reg="siliquiventer">siliquiventer</tp:taxon-name-part></tp:taxon-name></italic> from the Caribbean Sea</article-title><source>Zookeys</source><day>12</day><month>06</month><year>2025</year><volume>1241</volume><fpage>93</fpage><lpage>104</lpage><pub-id pub-id-type="doi">10.3897/zookeys.1241.138677</pub-id></mixed-citation></tp:treatment-meta><tp:nomenclature><label>﻿</label><tp:taxon-name>
              <object-id xmlns:xlink="http://www.w3.org/1999/xlink" content-type="arpha" xlink:type="simple">6257AAB8-D48B-5B8A-B423-9D850727B2EA</object-id>
              <tp:taxon-name-part taxon-name-part-type="genus" reg="Stemonosudis">Stemonosudis</tp:taxon-name-part>
              <tp:taxon-name-part taxon-name-part-type="species" reg="adenensis">adenensis</tp:taxon-name-part>
              <object-id xmlns:xlink="http://www.w3.org/1999/xlink" content-type="zoobank" xlink:type="simple">https://zoobank.org/7E902434-0101-4EF2-AC32-76FBCE9D5C18</object-id>
            </tp:taxon-name><tp:taxon-authority>Ho</tp:taxon-authority><tp:taxon-status xmlns:xlink="http://www.w3.org/1999/xlink" xlink:type="simple">sp. nov.</tp:taxon-status><xref ref-type="fig" rid="F1">Fig. 1A–C</xref><xref ref-type="table" rid="T1">, Tables 1</xref><xref ref-type="table" rid="T2">, 2</xref><xref ref-type="table" rid="T3">, 3 Common name: Brown Slender Barracudina</xref></tp:nomenclature><tp:treatment-sec sec-type="Holotype" id="SECID0EDMAC"><title>Holotype.</title><p>• <named-content xmlns:xlink="http://www.w3.org/1999/xlink" content-type="dwc:institutional_code" xlink:title="National Museum of Natural History, Smithsonian Institution" xlink:href="http://grbio.org/institution/smithsonian-institution-national-museum-natural-history-0" xlink:type="simple">USNM</named-content> 306145 (186 mm <abbrev xmlns:xlink="http://www.w3.org/1999/xlink" xlink:title="Standard length" id="ABBRID0ENMAC" xlink:type="simple">SL</abbrev>), <italic>R/V BEINTA</italic>, cr. 14, haul 13, <named-content xmlns:xlink="http://www.w3.org/1999/xlink" content-type="dwc:verbatimCoordinates" xlink:type="simple"><named-content content-type="geo-json" specific-use="{&#34;type&#34;:&#34;Point&#34;,&#34;coordinates&#34;:[48.096389,11.259722]}" id="NCID0EWMAC" xlink:type="simple">11°15'35"N, 48°05'47"E</named-content></named-content>, off Somalia, Gulf of Aden, Western Indian Ocean, 375 m, 15 Sep. 1986, coll. J. June.</p></tp:treatment-sec><tp:treatment-sec sec-type="diagnosis" id="SECID0E2MAC"><title>Diagnosis.</title><p>A species of <italic><tp:taxon-name><tp:taxon-name-part taxon-name-part-type="genus" reg="Stemonosudis">Stemonosudis</tp:taxon-name-part></tp:taxon-name></italic> with the following combination of characters: body brown with dorsum slightly darker, without black patches; nostrils slightly before vertical through posterior end of maxilla; anus above tip of appressed pelvic fin; lateral-line scales: <abbrev xmlns:xlink="http://www.w3.org/1999/xlink" xlink:title="the numbers of lateral-line scales before VFO, DFO, AFO, respectively" id="ABBRID0EINAC" xlink:type="simple">PVLL</abbrev> 39, <abbrev xmlns:xlink="http://www.w3.org/1999/xlink" xlink:title="the numbers of lateral-line scales before VFO, DFO, AFO, respectively" id="ABBRID0EMNAC" xlink:type="simple">PDLL</abbrev> 48, <abbrev xmlns:xlink="http://www.w3.org/1999/xlink" xlink:title="the numbers of lateral-line scales before VFO, DFO, AFO, respectively" id="ABBRID0EQNAC" xlink:type="simple">PALL</abbrev> 59, <abbrev xmlns:xlink="http://www.w3.org/1999/xlink" xlink:title="the total lateral-line scales, including some small scales on the posterior portion of the lateral line" id="ABBRID0EUNAC" xlink:type="simple">TLL</abbrev> 81; vertebrae: <abbrev xmlns:xlink="http://www.w3.org/1999/xlink" xlink:title="the numbers of vertebrae before VFO, DFO and AFO, respectively" id="ABBRID0EYNAC" xlink:type="simple">PVV</abbrev> 38, <abbrev xmlns:xlink="http://www.w3.org/1999/xlink" xlink:title="numbers of prehaemal, caudal and total vertebrae, respectively" id="ABBRID0E3NAC" xlink:type="simple">PHV</abbrev> 42, <abbrev xmlns:xlink="http://www.w3.org/1999/xlink" xlink:title="the numbers of vertebrae before VFO, DFO and AFO, respectively" id="ABBRID0EAOAC" xlink:type="simple">PDV</abbrev> 46, <abbrev xmlns:xlink="http://www.w3.org/1999/xlink" xlink:title="the numbers of vertebrae before VFO, DFO and AFO, respectively" id="ABBRID0EEOAC" xlink:type="simple">PAV</abbrev> 59, <abbrev xmlns:xlink="http://www.w3.org/1999/xlink" xlink:title="numbers of prehaemal, caudal and total vertebrae, respectively" id="ABBRID0EIOAC" xlink:type="simple">CV</abbrev> 53, and <abbrev xmlns:xlink="http://www.w3.org/1999/xlink" xlink:title="numbers of prehaemal, caudal and total vertebrae, respectively" id="ABBRID0EMOAC" xlink:type="simple">TV</abbrev> 95; and total gill rakers 68.</p></tp:treatment-sec><tp:treatment-sec sec-type="description" id="SECID0EQOAC"><title>Description.</title><p>Body slender and compressed, relatively short compared to most congeners. Caudal peduncle short, its length ca. 1.2 times eye diameter. Ventral adipose fin barely developed along abdominal ridge before pelvic fin, but well-developed along ventral margin between anus and <abbrev xmlns:xlink="http://www.w3.org/1999/xlink" xlink:title="anal-fin origin" id="ABBRID0EWOAC" xlink:type="simple">AFO</abbrev>. Anus located above tip of appressed pelvic fin, well ahead of <abbrev xmlns:xlink="http://www.w3.org/1999/xlink" xlink:title="dorsal-fin origin" id="ABBRID0E1OAC" xlink:type="simple">DFO</abbrev> by about base length of dorsal fin.</p><fig id="F1" position="float" orientation="portrait"><object-id xmlns:xlink="http://www.w3.org/1999/xlink" content-type="doi" xlink:type="simple">10.3897/zookeys.1241.138677.figure1</object-id><object-id xmlns:xlink="http://www.w3.org/1999/xlink" content-type="arpha" xlink:type="simple">5CADB435-BA55-5CAC-B6CC-D194EDC3F521</object-id><label>Figure 1.</label><caption><p><italic><tp:taxon-name><tp:taxon-name-part taxon-name-part-type="genus" reg="Stemonosudis">Stemonosudis</tp:taxon-name-part><tp:taxon-name-part taxon-name-part-type="species" reg="adenensis">adenensis</tp:taxon-name-part></tp:taxon-name></italic> sp. nov., USNM306145, 186 mm <abbrev xmlns:xlink="http://www.w3.org/1999/xlink" xlink:title="Standard length" id="ABBRID0ERPAC" xlink:type="simple">SL</abbrev><bold>A</bold> lateral view <bold>B</bold> lateral view of head, arrow points to the nostrils and bar indicates the posterior end of maxilla <bold>C</bold> lateral view of trunk, arrow points to the anus and bars indicate origins of pelvic fin (<abbrev xmlns:xlink="http://www.w3.org/1999/xlink" xlink:title="pelvic-fin origin" id="ABBRID0E2PAC" xlink:type="simple">VFO</abbrev>), dorsal fin (<abbrev xmlns:xlink="http://www.w3.org/1999/xlink" xlink:title="dorsal-fin origin" id="ABBRID0EAAAE" xlink:type="simple">DFO</abbrev>) and anal fin (<abbrev xmlns:xlink="http://www.w3.org/1999/xlink" xlink:title="anal-fin origin" id="ABBRID0EEAAE" xlink:type="simple">AFO</abbrev>).</p></caption><graphic xmlns:xlink="http://www.w3.org/1999/xlink" xlink:href="zookeys-1241-093_article-138677__-g001.jpg" position="float" orientation="portrait" xlink:type="simple" id="oo_1351560.jpg"><uri content-type="original_file" xlink:type="simple">https://binary.pensoft.net/fig/1351560</uri></graphic></fig><p>Head relatively long, its length 4.2 in <abbrev xmlns:xlink="http://www.w3.org/1999/xlink" xlink:title="Standard length" id="ABBRID0EPAAE" xlink:type="simple">SL</abbrev>; snout moderately long and pointed, its length 2.0 in <abbrev xmlns:xlink="http://www.w3.org/1999/xlink" xlink:title="head length" id="ABBRID0ETAAE" xlink:type="simple">HL</abbrev> or 8.2 in <abbrev xmlns:xlink="http://www.w3.org/1999/xlink" xlink:title="Standard length" id="ABBRID0EXAAE" xlink:type="simple">SL</abbrev>. Mouth terminal, moderately large, its gape extends to about one eye diameter before eye when mouth opened; tip of lower jaw slightly upturned, with small fleshy tissue at tip. Eye moderately large, its diameter 6.4 in <abbrev xmlns:xlink="http://www.w3.org/1999/xlink" xlink:title="head length" id="ABBRID0E2AAE" xlink:type="simple">HL</abbrev>. Interorbital space moderately broad, its width 13.6 in <abbrev xmlns:xlink="http://www.w3.org/1999/xlink" xlink:title="head length" id="ABBRID0E6AAE" xlink:type="simple">HL</abbrev>; some straight ridges on top of head and snout. Posterior end of maxilla extending to about 2/3 eye diameter in front of the eye, upper-jaw length 2.4 in <abbrev xmlns:xlink="http://www.w3.org/1999/xlink" xlink:title="head length" id="ABBRID0EDBAE" xlink:type="simple">HL</abbrev>. A skin fold originating from about middle of snout and ending near a vertical through anterior margin of eye. Two nostrils located slightly before a vertical through posterior end of maxilla, situated at about 2/3 eye diameter in front of eye, pre-nostril length 2.5 in <abbrev xmlns:xlink="http://www.w3.org/1999/xlink" xlink:title="head length" id="ABBRID0EHBAE" xlink:type="simple">HL</abbrev>. Numerous sensory canals on snout, cheek, operculum, and upper jaw; irregular rows of small pores on lower surface of lower jaw.</p><p>Gill filaments present on all four gill arches. Fourth arch mostly connected to inner surface of gill chamber by membranes. Pseudobranchs present, anterior half inside a deep pocket.</p><p>Dorsal fin small with short base, base length 6.9 in <abbrev xmlns:xlink="http://www.w3.org/1999/xlink" xlink:title="head length" id="ABBRID0EOBAE" xlink:type="simple">HL</abbrev>. <abbrev xmlns:xlink="http://www.w3.org/1999/xlink" xlink:title="dorsal-fin origin" id="ABBRID0ESBAE" xlink:type="simple">DFO</abbrev> well behind pelvic fin and middle of the fish, well before middle of <abbrev xmlns:xlink="http://www.w3.org/1999/xlink" xlink:title="the space or distance between VFO and AFO, calculated by preanal length minus prepelvic length" id="ABBRID0EWBAE" xlink:type="simple">V–A</abbrev>, predorsal length 1.5 in <abbrev xmlns:xlink="http://www.w3.org/1999/xlink" xlink:title="Standard length" id="ABBRID0E1BAE" xlink:type="simple">SL</abbrev>. Pectoral-fin base slightly behind a vertical through posterior margin of gill cover, its upper base about same level of lower margin of eye, pectoral-fin length 2.9 in <abbrev xmlns:xlink="http://www.w3.org/1999/xlink" xlink:title="head length" id="ABBRID0E5BAE" xlink:type="simple">HL</abbrev>. A small pocket behind pectoral-fin base. Pelvic fin slightly behind middle of body, prepelvic length 1.8 in <abbrev xmlns:xlink="http://www.w3.org/1999/xlink" xlink:title="Standard length" id="ABBRID0ECCAE" xlink:type="simple">SL</abbrev>; a small, slender axial scale behind pelvic-fin base. Anal fin with a long base, originating on posterior fourth of body, base length 1.4 in <abbrev xmlns:xlink="http://www.w3.org/1999/xlink" xlink:title="head length" id="ABBRID0EGCAE" xlink:type="simple">HL</abbrev>. Adipose fin small, its base slightly smaller than eye diameter, situated above rear portion of anal-fin base.</p><p>Two small fangs at tip of upper jaw, followed by single row of numerous small retrorse teeth along upper jaw, gradually smaller posteriorly. Vomerine teeth absent. Two fangs at front of lower jaw, followed by 2 rows of fangs on lower jaw, forming about 7 tooth pairs, those in inner row distinctly long, depressible, with a knife-like tip; those in outer row much shorter, retrorse and fixed. Two rows of fangs on each palatine, anterior teeth forming 5 (right) or 7 (left) widely-spaced tooth pairs, those in inner row depressible and distinctly longer than those on outer row, small and fixed; posterior portion with single row of small fixed teeth. Two long rows of small retrorse teeth on tongue.</p><p>Gill rakers present on all gill arches; small, shield-shaped, usually with 3–5 small teeth and a narrow base, teeth not especially emergent over margin of gill arch. Teeth on pharyngeal arch slender, forming an oval patch with about 4 (4–5) rows at middle. Single row of small teeth on fifth ceratobranchials, forming a V-shaped pattern.</p><p>Body scaleless, except for a single row of lateral-line scales originating above pectoral girdle and extending to a vertical through about 2/3 of length of anal-fin base. Lateral-line scales relatively long, longer than height, gradually smaller and becoming narrower posteriorly; single row of 3 large pores on upper and lower margin of each scale, middle pore smaller. Luminescent duct absent.</p><p><bold><italic>Coloration</italic>.</bold> When preserved, body brown with dorsum darker. Dense melanophores covering dorsal half of body above lateral line; loosely arranged melanophores surrounding the lateral-line scales, leaving a row of indistinct pale dots along lateral line, and extending to lower half of abdomen in front of pelvic fin, leaving a pale space below; a broad, dense band of melanophores along ventral margin of abdomen; loosely arranged melanophores on lower half of body behind <abbrev xmlns:xlink="http://www.w3.org/1999/xlink" xlink:title="pelvic-fin origin" id="ABBRID0EUCAE" xlink:type="simple">VFO</abbrev>, gradually denser in arrangement posteriorly. Head, snout and isthmus unevenly covered with melanophores, leaving a pale space on gill cover. Pectoral fin pale with upper rays covered with scattered melanophores. Pelvic-fin rays lightly covered with melanophores. Dorsal, anal and caudal fins densely covered with melanophores. Mouth cavity and gill chamber pale, without melanophores. Abdominal cavity with black peritoneal membrane, except for lower 1/3 of the cavity, which is uniformly pale and lacking melanophores. Fresh coloration unknown but assumed similar to that of preserved condition.</p><p><bold><italic>Size</italic>.</bold> The holotype, 186 mm <abbrev xmlns:xlink="http://www.w3.org/1999/xlink" xlink:title="Standard length" id="ABBRID0E6CAE" xlink:type="simple">SL</abbrev>, is a female with small ovaries and small eggs. It may be near mature size, which would indicate this may be a small species compared with congeners.</p></tp:treatment-sec><tp:treatment-sec sec-type="etymology" id="SECID0EDDAE"><title>Etymology.</title><p>Named for the type locality, Gulf of Aden in the Western Indian Ocean.</p></tp:treatment-sec><tp:treatment-sec sec-type="comparisons" id="SECID0EIDAE"><title>Comparisons.</title><p><italic><tp:taxon-name><tp:taxon-name-part taxon-name-part-type="genus" reg="Stemonosudis">Stemonosudis</tp:taxon-name-part><tp:taxon-name-part taxon-name-part-type="species" reg="adenensis">adenensis</tp:taxon-name-part></tp:taxon-name></italic> sp. nov. can be distinguished by having 95 total vertebrae, which is fewer than most congeners (98–121, usually &gt; 100; see Table <xref ref-type="table" rid="T3">3</xref>). Among the species with &lt; 95 total vertebrae (Table <xref ref-type="table" rid="T3">3</xref>, lines 1–6), <italic><tp:taxon-name><tp:taxon-name-part taxon-name-part-type="genus" reg="Stemonosudis">S.</tp:taxon-name-part><tp:taxon-name-part taxon-name-part-type="species" reg="adenensis">adenensis</tp:taxon-name-part></tp:taxon-name></italic> can be differentiated from the three species in the <italic><tp:taxon-name><tp:taxon-name-part taxon-name-part-type="genus" reg="Stemonosudis">S.</tp:taxon-name-part><tp:taxon-name-part taxon-name-part-type="species" reg="rothschildi">rothschildi</tp:taxon-name-part></tp:taxon-name></italic> complex, viz. <italic><tp:taxon-name><tp:taxon-name-part taxon-name-part-type="genus" reg="Stemonosudis">S.</tp:taxon-name-part><tp:taxon-name-part taxon-name-part-type="species" reg="multifasciata">multifasciata</tp:taxon-name-part></tp:taxon-name></italic>; <italic><tp:taxon-name><tp:taxon-name-part taxon-name-part-type="genus" reg="Stemonosudis">S.</tp:taxon-name-part><tp:taxon-name-part taxon-name-part-type="species" reg="retrodorsalis">retrodorsalis</tp:taxon-name-part></tp:taxon-name></italic>; and <italic><tp:taxon-name><tp:taxon-name-part taxon-name-part-type="genus" reg="Stemonosudis">S.</tp:taxon-name-part><tp:taxon-name-part taxon-name-part-type="species" reg="rothschildi">rothschildi</tp:taxon-name-part></tp:taxon-name></italic>, by its uniformly brown body, lacking blotches (vs. uneven pigmentation with distinct blotches on the dorsal and ventral margins) and a relatively anterior placement of the dorsal fin (<abbrev xmlns:xlink="http://www.w3.org/1999/xlink" xlink:title="the numbers of vertebrae before VFO, DFO and AFO, respectively" id="ABBRID0EYFAE" xlink:type="simple">PDV</abbrev> 46, vs. 49–58). For more detailed information on the species complex, see <xref ref-type="bibr" rid="B11">Ho et al. (2019b)</xref>.</p><p><italic><tp:taxon-name><tp:taxon-name-part taxon-name-part-type="genus" reg="Stemonosudis">Stemonosudis</tp:taxon-name-part><tp:taxon-name-part taxon-name-part-type="species" reg="adenensis">adenensis</tp:taxon-name-part></tp:taxon-name></italic> sp. nov. differs from <italic><tp:taxon-name><tp:taxon-name-part taxon-name-part-type="genus" reg="Stemonosudis">S.</tp:taxon-name-part><tp:taxon-name-part taxon-name-part-type="species" reg="bullisi">bullisi</tp:taxon-name-part></tp:taxon-name></italic> Rofen, 1963, in having a higher number of total vertebrae (95, vs. 84); placement of the pelvic fin closer to the dorsal fin than to the pectoral fin (prepelvic length 57.0% <abbrev xmlns:xlink="http://www.w3.org/1999/xlink" xlink:title="Standard length" id="ABBRID0EYGAE" xlink:type="simple">SL</abbrev>), compared to the pelvic fin being at about the midpoint between the pectoral and anal fins (prepelvic length 48.1% <abbrev xmlns:xlink="http://www.w3.org/1999/xlink" xlink:title="Standard length" id="ABBRID0E3GAE" xlink:type="simple">SL</abbrev>) in <italic><tp:taxon-name><tp:taxon-name-part taxon-name-part-type="genus" reg="Stemonosudis">S.</tp:taxon-name-part><tp:taxon-name-part taxon-name-part-type="species" reg="bullisi">bullisi</tp:taxon-name-part></tp:taxon-name></italic>; and the nostrils slightly before a vertical through posterior end of maxilla (vs. well before in <italic><tp:taxon-name><tp:taxon-name-part taxon-name-part-type="genus" reg="Stemonosudis">S.</tp:taxon-name-part><tp:taxon-name-part taxon-name-part-type="species" reg="bullisi">bullisi</tp:taxon-name-part></tp:taxon-name></italic>). It differs from <italic><tp:taxon-name><tp:taxon-name-part taxon-name-part-type="genus" reg="Stemonosudis">S.</tp:taxon-name-part><tp:taxon-name-part taxon-name-part-type="species" reg="macrura">macrura</tp:taxon-name-part></tp:taxon-name></italic> Ege, 1933 in having a uniformly brown dorsum (vs. two distinct rows of large melanophores on the dorsum in <italic><tp:taxon-name><tp:taxon-name-part taxon-name-part-type="genus" reg="Stemonosudis">S.</tp:taxon-name-part><tp:taxon-name-part taxon-name-part-type="species" reg="macrura">macrura</tp:taxon-name-part></tp:taxon-name></italic>); a distinctly greater number of prehaemal vertebrae (42 vs. 29–33); and nostrils slightly before a vertical through posterior end of maxilla (vs. well before).</p><p>In addition, <italic><tp:taxon-name><tp:taxon-name-part taxon-name-part-type="genus" reg="Stemonosudis">S.</tp:taxon-name-part><tp:taxon-name-part taxon-name-part-type="species" reg="adenensis">adenensis</tp:taxon-name-part></tp:taxon-name></italic> sp. nov. is also similar to <italic><tp:taxon-name><tp:taxon-name-part taxon-name-part-type="genus" reg="Dolichosudis">Dolichosudis</tp:taxon-name-part><tp:taxon-name-part taxon-name-part-type="species" reg="fuliginosa">fuliginosa</tp:taxon-name-part></tp:taxon-name></italic> Post, 1969, which has a uniformly black body. However, <italic><tp:taxon-name><tp:taxon-name-part taxon-name-part-type="genus" reg="Stemonosudis">S.</tp:taxon-name-part><tp:taxon-name-part taxon-name-part-type="species" reg="adenensis">adenensis</tp:taxon-name-part></tp:taxon-name></italic> sp. nov. can be distinguished from <italic><tp:taxon-name><tp:taxon-name-part taxon-name-part-type="genus" reg="Dolichosudis">D.</tp:taxon-name-part><tp:taxon-name-part taxon-name-part-type="species" reg="fuliginosa">fuliginosa</tp:taxon-name-part></tp:taxon-name></italic> by having fewer total vertebrae (95, vs. 100–104 in <italic><tp:taxon-name><tp:taxon-name-part taxon-name-part-type="genus" reg="Dolichosudis">D.</tp:taxon-name-part><tp:taxon-name-part taxon-name-part-type="species" reg="fuliginosa">fuliginosa</tp:taxon-name-part></tp:taxon-name></italic>), a relatively deep body (body depth 23.5% <abbrev xmlns:xlink="http://www.w3.org/1999/xlink" xlink:title="head length" id="ABBRID0EFKAE" xlink:type="simple">HL</abbrev>, vs. 19–22% <abbrev xmlns:xlink="http://www.w3.org/1999/xlink" xlink:title="head length" id="ABBRID0EJKAE" xlink:type="simple">HL</abbrev>), and nostrils positioned slightly before the posterior end of the maxilla (vs. nostrils above the end of the maxilla).</p></tp:treatment-sec><tp:treatment-sec sec-type="remarks" id="SECID0ENKAE"><title>Remarks.</title><p>Although described from only a single specimen, collected 38 years ago, the holotype is in good condition, and its diagnostic characters are distinctive. Despite examining many specimens in collections from around the world and consulting the results of recent surveys in the Western Indian Ocean (S. Bogorodsky, pers. comm.), we found no other specimens exhibiting the same characteristics as <italic><tp:taxon-name><tp:taxon-name-part taxon-name-part-type="genus" reg="Stemonosudis">S.</tp:taxon-name-part><tp:taxon-name-part taxon-name-part-type="species" reg="adenensis">adenensis</tp:taxon-name-part></tp:taxon-name></italic>. Because of the current hostilities in the Gulf of Aden, it is unlikely that any surveys will be conducted in the type locality in the near future; therefore, we do not hesitate to describe this specimen as new.</p></tp:treatment-sec><tp:treatment-sec><!--Section generated to contain objects referenced in tp:taxon-treatment.--><table-wrap id="T1" position="float" orientation="portrait"><label>Table 1.</label><caption><p>Morphometric data for <italic><tp:taxon-name><tp:taxon-name-part taxon-name-part-type="genus" reg="Stemonosudis">Stemonosudis</tp:taxon-name-part><tp:taxon-name-part taxon-name-part-type="species" reg="adenensis">adenensis</tp:taxon-name-part></tp:taxon-name></italic> sp. nov. and <italic><tp:taxon-name><tp:taxon-name-part taxon-name-part-type="genus" reg="Stemonosudis">S.</tp:taxon-name-part><tp:taxon-name-part taxon-name-part-type="species" reg="siliquiventer">siliquiventer.</tp:taxon-name-part></tp:taxon-name></italic> Mean values are provided in parentheses.</p></caption><table id="TID0E3TAE" rules="all"><tbody><tr><th rowspan="3" colspan="1"/><th rowspan="1" colspan="2"><italic><tp:taxon-name><tp:taxon-name-part taxon-name-part-type="genus" reg="Stemonosudis">S.</tp:taxon-name-part><tp:taxon-name-part taxon-name-part-type="species" reg="adenensis">adenensis</tp:taxon-name-part></tp:taxon-name></italic> sp. nov.</th><th rowspan="1" colspan="4">
                      <italic>
                        <tp:taxon-name><tp:taxon-name-part taxon-name-part-type="genus" reg="Stemonosudis">S.</tp:taxon-name-part><tp:taxon-name-part taxon-name-part-type="species" reg="siliquiventer">siliquiventer</tp:taxon-name-part></tp:taxon-name>
                      </italic>
                    </th></tr><tr><th rowspan="1" colspan="2"><named-content xmlns:xlink="http://www.w3.org/1999/xlink" content-type="dwc:institutional_code" xlink:title="National Museum of Natural History, Smithsonian Institution" xlink:href="http://grbio.org/institution/smithsonian-institution-national-museum-natural-history-0" xlink:type="simple">USNM</named-content> 306145</th><th rowspan="1" colspan="2">This study</th><th rowspan="1" colspan="2">
                      <xref ref-type="bibr" rid="B13">Post (1970)</xref>
                    </th></tr><tr><th rowspan="1" colspan="2">Holotype</th><th rowspan="1" colspan="2">Non-types</th><th rowspan="1" colspan="1">Holotype</th><th rowspan="1" colspan="1">Paratype</th></tr><tr><th rowspan="1" colspan="1"><abbrev xmlns:xlink="http://www.w3.org/1999/xlink" xlink:title="Standard length" id="ABBRID0ESUAE" xlink:type="simple">SL</abbrev> (mm)</th><th rowspan="1" colspan="2">186</th><th rowspan="1" colspan="2">152–159 (n = 5)</th><th rowspan="1" colspan="1">159.5</th><th rowspan="1" colspan="1">105.5</th></tr><tr><td rowspan="1" colspan="1"/><td rowspan="1" colspan="1">
                      <bold>In % <abbrev xmlns:xlink="http://www.w3.org/1999/xlink" xlink:title="Standard length" id="ABBRID0EMVAE" xlink:type="simple">SL</abbrev></bold>
                    </td><td rowspan="1" colspan="1">
                      <bold>In % <abbrev xmlns:xlink="http://www.w3.org/1999/xlink" xlink:title="head length" id="ABBRID0EWVAE" xlink:type="simple">HL</abbrev></bold>
                    </td><td rowspan="1" colspan="1">
                      <bold>In % <abbrev xmlns:xlink="http://www.w3.org/1999/xlink" xlink:title="Standard length" id="ABBRID0EAWAE" xlink:type="simple">SL</abbrev></bold>
                    </td><td rowspan="1" colspan="1">
                      <bold>In % <abbrev xmlns:xlink="http://www.w3.org/1999/xlink" xlink:title="head length" id="ABBRID0EKWAE" xlink:type="simple">HL</abbrev></bold>
                    </td><td rowspan="1" colspan="2">
                      <bold>In % <abbrev xmlns:xlink="http://www.w3.org/1999/xlink" xlink:title="Standard length" id="ABBRID0EUWAE" xlink:type="simple">SL</abbrev></bold>
                    </td></tr><tr><td rowspan="1" colspan="1">Head length (<abbrev xmlns:xlink="http://www.w3.org/1999/xlink" xlink:title="head length" id="ABBRID0E4WAE" xlink:type="simple">HL</abbrev>)</td><td rowspan="1" colspan="1">24.1</td><td rowspan="1" colspan="1">-</td><td rowspan="1" colspan="1">19.8–21.5 (20.7)</td><td rowspan="1" colspan="1">-</td><td rowspan="1" colspan="1">19.6</td><td rowspan="1" colspan="1">18.1</td></tr><tr><td rowspan="1" colspan="1">Body depth</td><td rowspan="1" colspan="1">5.7</td><td rowspan="1" colspan="1">23.7</td><td rowspan="1" colspan="1">4.0–5.2 (4.7)</td><td rowspan="1" colspan="1">19.3–26.1 (22.6)</td><td rowspan="1" colspan="1">-</td><td rowspan="1" colspan="1">-</td></tr><tr><td rowspan="1" colspan="1">Predorsal length</td><td rowspan="1" colspan="1">65.6</td><td rowspan="1" colspan="1">-</td><td rowspan="1" colspan="1">66.7–68.0 (67.1)</td><td rowspan="1" colspan="1">-</td><td rowspan="1" colspan="1">65.9</td><td rowspan="1" colspan="1">66.6</td></tr><tr><td rowspan="1" colspan="1">Prepelvic length</td><td rowspan="1" colspan="1">57.0</td><td rowspan="1" colspan="1">-</td><td rowspan="1" colspan="1">55.5–58.7 (56.7)</td><td rowspan="1" colspan="1">-</td><td rowspan="1" colspan="1">56.2</td><td rowspan="1" colspan="1">55.9</td></tr><tr><td rowspan="1" colspan="1">Preanus</td><td rowspan="1" colspan="1">63.0</td><td rowspan="1" colspan="1">-</td><td rowspan="1" colspan="1">60.4–63.7 (62.0)</td><td rowspan="1" colspan="1">-</td><td rowspan="1" colspan="1">61.5</td><td rowspan="1" colspan="1">61.9</td></tr><tr><td rowspan="1" colspan="1">Preanal length</td><td rowspan="1" colspan="1">78.0</td><td rowspan="1" colspan="1">-</td><td rowspan="1" colspan="1">77.5–82.0 (79.2)</td><td rowspan="1" colspan="1">-</td><td rowspan="1" colspan="1">78.4</td><td rowspan="1" colspan="1">79.6</td></tr><tr><td rowspan="1" colspan="1">V–D</td><td rowspan="1" colspan="1">8.6</td><td rowspan="1" colspan="1">35.7</td><td rowspan="1" colspan="1">9.3–11.5 (10.4)</td><td rowspan="1" colspan="1">43.5–54.2 (50.1)</td><td rowspan="1" colspan="1">9.7</td><td rowspan="1" colspan="1">10.7</td></tr><tr><td rowspan="1" colspan="1">
                      <abbrev xmlns:xlink="http://www.w3.org/1999/xlink" xlink:title="the space or distance between VFO and AFO, calculated by preanal length minus prepelvic length" id="ABBRID0E32AE" xlink:type="simple">V–A</abbrev>
                    </td><td rowspan="1" colspan="1">21.0</td><td rowspan="1" colspan="1">87.1</td><td rowspan="1" colspan="1">22.0–23.3 (22.6)</td><td rowspan="1" colspan="1">104.2–111.1 (108.5)</td><td rowspan="1" colspan="1">22.2</td><td rowspan="1" colspan="1">23.7</td></tr><tr><td rowspan="1" colspan="1"><abbrev xmlns:xlink="http://www.w3.org/1999/xlink" xlink:title="pelvic-fin origin" id="ABBRID0EX3AE" xlink:type="simple">VFO</abbrev>–anus</td><td rowspan="1" colspan="1">6.0</td><td rowspan="1" colspan="1">25.0</td><td rowspan="1" colspan="1">4.4–6.5 (5.3)</td><td rowspan="1" colspan="1">22.2–30.5 (25.3)</td><td rowspan="1" colspan="1">5.3</td><td rowspan="1" colspan="1">6.0</td></tr><tr><td rowspan="1" colspan="1">Eye diameter</td><td rowspan="1" colspan="1">3.8</td><td rowspan="1" colspan="1">15.6</td><td rowspan="1" colspan="1">3.1–3.5 (3.3)</td><td rowspan="1" colspan="1">14.6–17.1 (16.1)</td><td rowspan="1" colspan="1">2.9</td><td rowspan="1" colspan="1">2.3</td></tr><tr><td rowspan="1" colspan="1">Interorbital width</td><td rowspan="1" colspan="1">1.8</td><td rowspan="1" colspan="1">7.4</td><td rowspan="1" colspan="1">1.4–1.7 (1.6)</td><td rowspan="1" colspan="1">7.3–8.0 (7.7)</td><td rowspan="1" colspan="1">1.6</td><td rowspan="1" colspan="1">1.9</td></tr><tr><td rowspan="1" colspan="1">Snout length</td><td rowspan="1" colspan="1">12.2</td><td rowspan="1" colspan="1">50.7</td><td rowspan="1" colspan="1">11.2–11.9 (11.5)</td><td rowspan="1" colspan="1">53.8–56.8 (55.6)</td><td rowspan="1" colspan="1">8.7</td><td rowspan="1" colspan="1">7.9</td></tr><tr><td rowspan="1" colspan="1">Head depth</td><td rowspan="1" colspan="1">5.4</td><td rowspan="1" colspan="1">22.3</td><td rowspan="1" colspan="1">4.6–5.1 (4.8)</td><td rowspan="1" colspan="1">21.4–25.7 (23.0)</td><td rowspan="1" colspan="1">-</td><td rowspan="1" colspan="1">-</td></tr><tr><td rowspan="1" colspan="1">Head width</td><td rowspan="1" colspan="1">3.8</td><td rowspan="1" colspan="1">15.6</td><td rowspan="1" colspan="1">3.0–3.2 (3.1)</td><td rowspan="1" colspan="1">14.6–15.4 (14.9)</td><td rowspan="1" colspan="1">-</td><td rowspan="1" colspan="1">-</td></tr><tr><td rowspan="1" colspan="1">Pre-nostril length</td><td rowspan="1" colspan="1">9.6</td><td rowspan="1" colspan="1">40.0</td><td rowspan="1" colspan="1">9.1–9.9 (9.5)</td><td rowspan="1" colspan="1">44.3–47.3 (45.7)</td><td rowspan="1" colspan="1">-</td><td rowspan="1" colspan="1">-</td></tr><tr><td rowspan="1" colspan="1">Upper-jaw length</td><td rowspan="1" colspan="1">10.1</td><td rowspan="1" colspan="1">41.7</td><td rowspan="1" colspan="1">9.7–10.4 (10.0)</td><td rowspan="1" colspan="1">47.1–49.5 (48.4)</td><td rowspan="1" colspan="1">-</td><td rowspan="1" colspan="1">-</td></tr><tr><td rowspan="1" colspan="1">Lower-jaw length</td><td rowspan="1" colspan="1">14.2</td><td rowspan="1" colspan="1">58.9</td><td rowspan="1" colspan="1">12.8–13.9 (13.5)</td><td rowspan="1" colspan="1">61.5–68.3 (65.2)</td><td rowspan="1" colspan="1">-</td><td rowspan="1" colspan="1">-</td></tr><tr><td rowspan="1" colspan="1">Pectoral-fin length</td><td rowspan="1" colspan="1">8.3</td><td rowspan="1" colspan="1">34.6</td><td rowspan="1" colspan="1">9.7–10.3 (9.9)</td><td rowspan="1" colspan="1">45.8–50.2 (48.1)</td><td rowspan="1" colspan="1">-</td><td rowspan="1" colspan="1">-</td></tr><tr><td rowspan="1" colspan="1">Pelvic-fin length</td><td rowspan="1" colspan="1">5.4</td><td rowspan="1" colspan="1">22.3</td><td rowspan="1" colspan="1">5.1–5.8 (5.5)</td><td rowspan="1" colspan="1">24.0–29.2 (26.3)</td><td rowspan="1" colspan="1">-</td><td rowspan="1" colspan="1">-</td></tr><tr><td rowspan="1" colspan="1">Anal-fin base</td><td rowspan="1" colspan="1">17.4</td><td rowspan="1" colspan="1">72.1</td><td rowspan="1" colspan="1">16.1–17.2 (16.7)</td><td rowspan="1" colspan="1">78.0–84.2 (80.5)</td><td rowspan="1" colspan="1">-</td><td rowspan="1" colspan="1">-</td></tr><tr><td rowspan="1" colspan="1">Dorsal-fin base</td><td rowspan="1" colspan="1">3.5</td><td rowspan="1" colspan="1">14.5</td><td rowspan="1" colspan="1">3.0–3.8 (3.2)</td><td rowspan="1" colspan="1">14.0–18.3 (15.5)</td><td rowspan="1" colspan="1">-</td><td rowspan="1" colspan="1">-</td></tr><tr><td rowspan="1" colspan="1">Caudal-peduncle depth</td><td rowspan="1" colspan="1">1.6</td><td rowspan="1" colspan="1">6.5</td><td rowspan="1" colspan="1">1.3–1.5 (1.4)</td><td rowspan="1" colspan="1">6.3–7.3 (7.0)</td><td rowspan="1" colspan="1">-</td><td rowspan="1" colspan="1">-</td></tr><tr><td rowspan="1" colspan="1">Caudal-peduncle length</td><td rowspan="1" colspan="1">4.6</td><td rowspan="1" colspan="1">19.0</td><td rowspan="1" colspan="1">3.8–4.6 (4.3)</td><td rowspan="1" colspan="1">18.3–21.6 (20.6)</td><td rowspan="1" colspan="1">-</td><td rowspan="1" colspan="1">-</td></tr><tr><td rowspan="1" colspan="7">
                      <bold>In % <abbrev xmlns:xlink="http://www.w3.org/1999/xlink" xlink:title="the space or distance between VFO and AFO, calculated by preanal length minus prepelvic length" id="ABBRID0EJHAG" xlink:type="simple">V–A</abbrev></bold>
                    </td></tr><tr><td rowspan="1" colspan="1">V–D</td><td rowspan="1" colspan="1">41.0</td><td rowspan="1" colspan="1"/><td rowspan="1" colspan="1">40.0–52.0 (46.3)</td><td rowspan="1" colspan="1"/><td rowspan="1" colspan="1">43.7</td><td rowspan="1" colspan="1">45.1</td></tr></tbody></table></table-wrap><table-wrap id="T2" position="float" orientation="portrait"><label>Table 2.</label><caption><p>Meristic data for <italic><tp:taxon-name><tp:taxon-name-part taxon-name-part-type="genus" reg="Stemonosudis">S.</tp:taxon-name-part><tp:taxon-name-part taxon-name-part-type="species" reg="adenensis">adenensis</tp:taxon-name-part></tp:taxon-name></italic> sp. nov. and <italic><tp:taxon-name><tp:taxon-name-part taxon-name-part-type="genus" reg="Stemonosudis">S.</tp:taxon-name-part><tp:taxon-name-part taxon-name-part-type="species" reg="siliquiventer">siliquiventer.</tp:taxon-name-part></tp:taxon-name></italic></p></caption><table id="TID0EYQAG" rules="all"><tbody><tr><th rowspan="3" colspan="1"/><th rowspan="1" colspan="1"><italic><tp:taxon-name><tp:taxon-name-part taxon-name-part-type="genus" reg="Stemonosudis">S.</tp:taxon-name-part><tp:taxon-name-part taxon-name-part-type="species" reg="adenensis">adenensis</tp:taxon-name-part></tp:taxon-name></italic> sp. nov.</th><th rowspan="1" colspan="2">
                      <italic>
                        <tp:taxon-name><tp:taxon-name-part taxon-name-part-type="genus" reg="Stemonosudis">S.</tp:taxon-name-part><tp:taxon-name-part taxon-name-part-type="species" reg="siliquiventer">siliquiventer</tp:taxon-name-part></tp:taxon-name>
                      </italic>
                    </th></tr><tr><th rowspan="1" colspan="1"><named-content xmlns:xlink="http://www.w3.org/1999/xlink" content-type="dwc:institutional_code" xlink:title="National Museum of Natural History, Smithsonian Institution" xlink:href="http://grbio.org/institution/smithsonian-institution-national-museum-natural-history-0" xlink:type="simple">USNM</named-content> 306145</th><th rowspan="1" colspan="1">This study</th><th rowspan="1" colspan="1">
                      <xref ref-type="bibr" rid="B13">Post (1970)</xref>
                    </th></tr><tr><th rowspan="1" colspan="1">Holotype</th><th rowspan="1" colspan="1">Non-types (n = 5)</th><th rowspan="1" colspan="1">Types</th></tr><tr><td rowspan="1" colspan="1">Dorsal-fin rays</td><td rowspan="1" colspan="1">10</td><td rowspan="1" colspan="1">10</td><td rowspan="1" colspan="1">10</td></tr><tr><td rowspan="1" colspan="1">Pectoral-fin rays</td><td rowspan="1" colspan="1">13</td><td rowspan="1" colspan="1">11–12</td><td rowspan="1" colspan="1">12</td></tr><tr><td rowspan="1" colspan="1">Pelvic-fin rays</td><td rowspan="1" colspan="1">9</td><td rowspan="1" colspan="1">9</td><td rowspan="1" colspan="1">9</td></tr><tr><td rowspan="1" colspan="1">Anal-fin rays</td><td rowspan="1" colspan="1">35</td><td rowspan="1" colspan="1">36–38</td><td rowspan="1" colspan="1">36–38</td></tr><tr><td rowspan="1" colspan="4">Lateral-line scales</td></tr><tr><td rowspan="1" colspan="1">
                      <abbrev xmlns:xlink="http://www.w3.org/1999/xlink" xlink:title="the numbers of lateral-line scales before VFO, DFO, AFO, respectively" id="ABBRID0E2NAG" xlink:type="simple">PVLL</abbrev>
                    </td><td rowspan="1" colspan="1">39</td><td rowspan="1" colspan="1">41–43</td><td rowspan="1" colspan="1">-</td></tr><tr><td rowspan="1" colspan="1">
                      <abbrev xmlns:xlink="http://www.w3.org/1999/xlink" xlink:title="the numbers of lateral-line scales before VFO, DFO, AFO, respectively" id="ABBRID0ENOAG" xlink:type="simple">PDLL</abbrev>
                    </td><td rowspan="1" colspan="1">48</td><td rowspan="1" colspan="1">51–55</td><td rowspan="1" colspan="1">-</td></tr><tr><td rowspan="1" colspan="1">
                      <abbrev xmlns:xlink="http://www.w3.org/1999/xlink" xlink:title="the numbers of lateral-line scales before VFO, DFO, AFO, respectively" id="ABBRID0E6OAG" xlink:type="simple">PALL</abbrev>
                    </td><td rowspan="1" colspan="1">59</td><td rowspan="1" colspan="1">65–69</td><td rowspan="1" colspan="1">-</td></tr><tr><td rowspan="1" colspan="1">Total</td><td rowspan="1" colspan="1">81</td><td rowspan="1" colspan="1">89–97</td><td rowspan="1" colspan="1">86–87</td></tr><tr><td rowspan="1" colspan="4">Gill rakers</td></tr><tr><td rowspan="1" colspan="1">GRI</td><td rowspan="1" colspan="1">13</td><td rowspan="1" colspan="1">9</td><td rowspan="1" colspan="1">-</td></tr><tr><td rowspan="1" colspan="1">GRII</td><td rowspan="1" colspan="1">27</td><td rowspan="1" colspan="1">21–23</td><td rowspan="1" colspan="1">-</td></tr><tr><td rowspan="1" colspan="1">GRIII</td><td rowspan="1" colspan="1">28</td><td rowspan="1" colspan="1">11–25</td><td rowspan="1" colspan="1">-</td></tr><tr><td rowspan="1" colspan="1">Total</td><td rowspan="1" colspan="1">68</td><td rowspan="1" colspan="1">41–58</td><td rowspan="1" colspan="1">-</td></tr><tr><td rowspan="1" colspan="4">Vertebrae</td></tr><tr><td rowspan="1" colspan="1">
                      <abbrev xmlns:xlink="http://www.w3.org/1999/xlink" xlink:title="the numbers of vertebrae before VFO, DFO and AFO, respectively" id="ABBRID0E1RAG" xlink:type="simple">PVV</abbrev>
                    </td><td rowspan="1" colspan="1">38</td><td rowspan="1" colspan="1">41–42</td><td rowspan="1" colspan="1">-</td></tr><tr><td rowspan="1" colspan="1">
                      <abbrev xmlns:xlink="http://www.w3.org/1999/xlink" xlink:title="numbers of prehaemal, caudal and total vertebrae, respectively" id="ABBRID0EMSAG" xlink:type="simple">PHV</abbrev>
                    </td><td rowspan="1" colspan="1">42</td><td rowspan="1" colspan="1">45–46</td><td rowspan="1" colspan="1">45–46</td></tr><tr><td rowspan="1" colspan="1">
                      <abbrev xmlns:xlink="http://www.w3.org/1999/xlink" xlink:title="the numbers of vertebrae before VFO, DFO and AFO, respectively" id="ABBRID0E5SAG" xlink:type="simple">PDV</abbrev>
                    </td><td rowspan="1" colspan="1">46</td><td rowspan="1" colspan="1">52–53</td><td rowspan="1" colspan="1">-</td></tr><tr><td rowspan="1" colspan="1">
                      <abbrev xmlns:xlink="http://www.w3.org/1999/xlink" xlink:title="the numbers of vertebrae before VFO, DFO and AFO, respectively" id="ABBRID0EQTAG" xlink:type="simple">PAV</abbrev>
                    </td><td rowspan="1" colspan="1">59</td><td rowspan="1" colspan="1">65–66</td><td rowspan="1" colspan="1">-</td></tr><tr><td rowspan="1" colspan="1">
                      <abbrev xmlns:xlink="http://www.w3.org/1999/xlink" xlink:title="numbers of prehaemal, caudal and total vertebrae, respectively" id="ABBRID0ECUAG" xlink:type="simple">CV</abbrev>
                    </td><td rowspan="1" colspan="1">53</td><td rowspan="1" colspan="1">58–60</td><td rowspan="1" colspan="1">-</td></tr><tr><td rowspan="1" colspan="1">
                      <abbrev xmlns:xlink="http://www.w3.org/1999/xlink" xlink:title="numbers of prehaemal, caudal and total vertebrae, respectively" id="ABBRID0EUUAG" xlink:type="simple">TV</abbrev>
                    </td><td rowspan="1" colspan="1">95</td><td rowspan="1" colspan="1">103–105</td><td rowspan="1" colspan="1">102–103</td></tr></tbody></table></table-wrap><table-wrap id="T3" position="float" orientation="portrait"><label>Table 3.</label><caption><p>Selected data or character status of <italic><tp:taxon-name><tp:taxon-name-part taxon-name-part-type="genus" reg="Stemonosudis">Stemonosudis</tp:taxon-name-part></tp:taxon-name></italic> species, divided into three subgroups with different total vertebrae. Abbreviations: D: dorsal-fin rays; A: anal-fin rays; <abbrev xmlns:xlink="http://www.w3.org/1999/xlink" xlink:title="peritoneal sections" id="ABBRID0EEZAG" xlink:type="simple">PS</abbrev>: peritoneal sections; <abbrev xmlns:xlink="http://www.w3.org/1999/xlink" xlink:title="total lateral-line scales" id="ABBRID0EIZAG" xlink:type="simple">TLL</abbrev>: total lateral-line scales; <abbrev xmlns:xlink="http://www.w3.org/1999/xlink" xlink:title="prehaemal vertebrae" id="ABBRID0EMZAG" xlink:type="simple">PHV</abbrev>: prehaemal vertebrae; <abbrev xmlns:xlink="http://www.w3.org/1999/xlink" xlink:title="total vertebrae" id="ABBRID0EQZAG" xlink:type="simple">TV</abbrev>: total vertebrae; V: pelvic fin. Data sources: (1) this study; (2) <xref ref-type="bibr" rid="B16">Rofen (1966)</xref>; (3) <xref ref-type="bibr" rid="B5">Ege (1957)</xref>; (4) <xref ref-type="bibr" rid="B11">Ho et al. (2019b)</xref>; (5) <xref ref-type="bibr" rid="B13">Post (1970)</xref>; (6) <xref ref-type="bibr" rid="B12">Marshall (1955)</xref>; and (7) <xref ref-type="bibr" rid="B8">Ho and Huang (2022)</xref>.</p></caption><table id="TID0EMABG" rules="all"><tbody><tr><th rowspan="1" colspan="1">Taxon</th><th rowspan="1" colspan="1">D</th><th rowspan="1" colspan="1">A</th><th rowspan="1" colspan="1">
                      <abbrev xmlns:xlink="http://www.w3.org/1999/xlink" xlink:title="peritoneal sections" id="ABBRID0E51AG" xlink:type="simple">PS</abbrev>
                    </th><th rowspan="1" colspan="1">
                      <abbrev xmlns:xlink="http://www.w3.org/1999/xlink" xlink:title="total lateral-line scales" id="ABBRID0EG2AG" xlink:type="simple">TLL</abbrev>
                    </th><th rowspan="1" colspan="1">
                      <abbrev xmlns:xlink="http://www.w3.org/1999/xlink" xlink:title="prehaemal vertebrae" id="ABBRID0EO2AG" xlink:type="simple">PHV</abbrev>
                    </th><th rowspan="1" colspan="1">
                      <abbrev xmlns:xlink="http://www.w3.org/1999/xlink" xlink:title="total vertebrae" id="ABBRID0EW2AG" xlink:type="simple">TV</abbrev>
                    </th><th rowspan="1" colspan="1">Anus/V tip</th><th rowspan="1" colspan="1">Nostrils/End of maxilla</th><th rowspan="1" colspan="1">Sources</th></tr><tr><td rowspan="1" colspan="1">
                      <italic>
                        <tp:taxon-name><tp:taxon-name-part taxon-name-part-type="genus" reg="Stemonosudis">S.</tp:taxon-name-part><tp:taxon-name-part taxon-name-part-type="species" reg="adenensis">adenensis</tp:taxon-name-part></tp:taxon-name>
                      </italic>
                      <bold>sp. nov.</bold>
                    </td><td rowspan="1" colspan="1">10</td><td rowspan="1" colspan="1">35</td><td rowspan="1" colspan="1">-</td><td rowspan="1" colspan="1">81</td><td rowspan="1" colspan="1">42</td><td rowspan="1" colspan="1">95</td><td rowspan="1" colspan="1">Above</td><td rowspan="1" colspan="1">Slightly before</td><td rowspan="1" colspan="1">1</td></tr><tr><td rowspan="1" colspan="1">
                      <italic>
                        <tp:taxon-name><tp:taxon-name-part taxon-name-part-type="genus" reg="Stemonosudis">S.</tp:taxon-name-part><tp:taxon-name-part taxon-name-part-type="species" reg="bullisi">bullisi</tp:taxon-name-part></tp:taxon-name>
                      </italic>
                    </td><td rowspan="1" colspan="1">9</td><td rowspan="1" colspan="1">41</td><td rowspan="1" colspan="1">8</td><td rowspan="1" colspan="1">68-72</td><td rowspan="1" colspan="1">-</td><td rowspan="1" colspan="1">84</td><td rowspan="1" colspan="1">Above</td><td rowspan="1" colspan="1">Well before</td><td rowspan="1" colspan="1">2</td></tr><tr><td rowspan="1" colspan="1">
                      <italic>
                        <tp:taxon-name><tp:taxon-name-part taxon-name-part-type="genus" reg="Stemonosudis">S.</tp:taxon-name-part><tp:taxon-name-part taxon-name-part-type="species" reg="macrura">macrura</tp:taxon-name-part></tp:taxon-name>
                      </italic>
                    </td><td rowspan="1" colspan="1">9</td><td rowspan="1" colspan="1">33–38</td><td rowspan="1" colspan="1">12–16</td><td rowspan="1" colspan="1">-</td><td rowspan="1" colspan="1">29–33</td><td rowspan="1" colspan="1">85–95</td><td rowspan="1" colspan="1">Above</td><td rowspan="1" colspan="1">Well before</td><td rowspan="1" colspan="1">3</td></tr><tr><td rowspan="1" colspan="1">
                      <italic>
                        <tp:taxon-name><tp:taxon-name-part taxon-name-part-type="genus" reg="Stemonosudis">S.</tp:taxon-name-part><tp:taxon-name-part taxon-name-part-type="species" reg="multifasciata">multifasciata</tp:taxon-name-part></tp:taxon-name>
                      </italic>
                    </td><td rowspan="1" colspan="1">8–9</td><td rowspan="1" colspan="1">32–35</td><td rowspan="1" colspan="1">ca. 10</td><td rowspan="1" colspan="1">75–79</td><td rowspan="1" colspan="1">44–45</td><td rowspan="1" colspan="1">93–95</td><td rowspan="1" colspan="1">Above</td><td rowspan="1" colspan="1">Above</td><td rowspan="1" colspan="1">4</td></tr><tr><td rowspan="1" colspan="1">
                      <italic>
                        <tp:taxon-name><tp:taxon-name-part taxon-name-part-type="genus" reg="Stemonosudis">S.</tp:taxon-name-part><tp:taxon-name-part taxon-name-part-type="species" reg="retrodorsalis">retrodorsalis</tp:taxon-name-part></tp:taxon-name>
                      </italic>
                    </td><td rowspan="1" colspan="1">9–10</td><td rowspan="1" colspan="1">32–34</td><td rowspan="1" colspan="1">11</td><td rowspan="1" colspan="1">75–77</td><td rowspan="1" colspan="1">42–43</td><td rowspan="1" colspan="1">89–91</td><td rowspan="1" colspan="1">Above</td><td rowspan="1" colspan="1">Slightly before</td><td rowspan="1" colspan="1">4</td></tr><tr><td rowspan="1" colspan="1">
                      <italic>
                        <tp:taxon-name><tp:taxon-name-part taxon-name-part-type="genus" reg="Stemonosudis">S.</tp:taxon-name-part><tp:taxon-name-part taxon-name-part-type="species" reg="rothschildi">rothschildi</tp:taxon-name-part></tp:taxon-name>
                      </italic>
                    </td><td rowspan="1" colspan="1">9</td><td rowspan="1" colspan="1">32–34</td><td rowspan="1" colspan="1">9–11</td><td rowspan="1" colspan="1">74–84</td><td rowspan="1" colspan="1">42–44</td><td rowspan="1" colspan="1">89–92</td><td rowspan="1" colspan="1">Above</td><td rowspan="1" colspan="1">Slightly before</td><td rowspan="1" colspan="1">4</td></tr><tr><td rowspan="1" colspan="1">
                      <italic>
                        <tp:taxon-name><tp:taxon-name-part taxon-name-part-type="genus" reg="Stemonosudis">S.</tp:taxon-name-part><tp:taxon-name-part taxon-name-part-type="species" reg="distans">distans</tp:taxon-name-part></tp:taxon-name>
                      </italic>
                    </td><td rowspan="1" colspan="1">-</td><td rowspan="1" colspan="1">ca.34</td><td rowspan="1" colspan="1">17</td><td rowspan="1" colspan="1">-</td><td rowspan="1" colspan="1">-</td><td rowspan="1" colspan="1">-</td><td rowspan="1" colspan="1">Behind</td><td rowspan="1" colspan="1">N/A</td><td rowspan="1" colspan="1">2, 3</td></tr><tr><td rowspan="1" colspan="1">
                      <italic>
                        <tp:taxon-name><tp:taxon-name-part taxon-name-part-type="genus" reg="Stemonosudis">S.</tp:taxon-name-part><tp:taxon-name-part taxon-name-part-type="species" reg="elegans">elegans</tp:taxon-name-part></tp:taxon-name>
                      </italic>
                    </td><td rowspan="1" colspan="1">11</td><td rowspan="1" colspan="1">36–39</td><td rowspan="1" colspan="1">7</td><td rowspan="1" colspan="1">-</td><td rowspan="1" colspan="1">44</td><td rowspan="1" colspan="1">102–104</td><td rowspan="1" colspan="1">Behind</td><td rowspan="1" colspan="1">Slightly before</td><td rowspan="1" colspan="1">2, 3</td></tr><tr><td rowspan="1" colspan="1">
                      <italic>
                        <tp:taxon-name><tp:taxon-name-part taxon-name-part-type="genus" reg="Stemonosudis">S.</tp:taxon-name-part><tp:taxon-name-part taxon-name-part-type="species" reg="gracilis">gracilis</tp:taxon-name-part></tp:taxon-name>
                      </italic>
                    </td><td rowspan="1" colspan="1">10–11</td><td rowspan="1" colspan="1">36–39</td><td rowspan="1" colspan="1">14–15</td><td rowspan="1" colspan="1">-</td><td rowspan="1" colspan="1">43–47</td><td rowspan="1" colspan="1">98–106</td><td rowspan="1" colspan="1">Behind</td><td rowspan="1" colspan="1">Above</td><td rowspan="1" colspan="1">2, 3</td></tr><tr><td rowspan="1" colspan="1">
                      <italic>
                        <tp:taxon-name><tp:taxon-name-part taxon-name-part-type="genus" reg="Stemonosudis">S.</tp:taxon-name-part><tp:taxon-name-part taxon-name-part-type="species" reg="miscella">miscella</tp:taxon-name-part></tp:taxon-name>
                      </italic>
                    </td><td rowspan="1" colspan="1">11</td><td rowspan="1" colspan="1">37–38</td><td rowspan="1" colspan="1">9–11</td><td rowspan="1" colspan="1">-</td><td rowspan="1" colspan="1">42</td><td rowspan="1" colspan="1">98–101</td><td rowspan="1" colspan="1">Above</td><td rowspan="1" colspan="1">Slightly behind</td><td rowspan="1" colspan="1">2, 3</td></tr><tr><td rowspan="1" colspan="1">
                      <italic>
                        <tp:taxon-name><tp:taxon-name-part taxon-name-part-type="genus" reg="Stemonosudis">S.</tp:taxon-name-part><tp:taxon-name-part taxon-name-part-type="species" reg="siliquiventer">siliquiventer</tp:taxon-name-part></tp:taxon-name>
                      </italic>
                    </td><td rowspan="1" colspan="1">10</td><td rowspan="1" colspan="1">36–38</td><td rowspan="1" colspan="1">23–26</td><td rowspan="1" colspan="1">86–97</td><td rowspan="1" colspan="1">45–46</td><td rowspan="1" colspan="1">103–105</td><td rowspan="1" colspan="1">Above</td><td rowspan="1" colspan="1">Slightly before</td><td rowspan="1" colspan="1">1, 5</td></tr><tr><td rowspan="1" colspan="1">
                      <italic>
                        <tp:taxon-name><tp:taxon-name-part taxon-name-part-type="genus" reg="Stemonosudis">S.</tp:taxon-name-part><tp:taxon-name-part taxon-name-part-type="species" reg="molesta">molesta</tp:taxon-name-part></tp:taxon-name>
                      </italic>
                    </td><td rowspan="1" colspan="1">12</td><td rowspan="1" colspan="1">30</td><td rowspan="1" colspan="1">7</td><td rowspan="1" colspan="1">-</td><td rowspan="1" colspan="1">-</td><td rowspan="1" colspan="1">101</td><td rowspan="1" colspan="1">Behind</td><td rowspan="1" colspan="1">Well before</td><td rowspan="1" colspan="1">6</td></tr><tr><td rowspan="1" colspan="1">
                      <italic>
                        <tp:taxon-name><tp:taxon-name-part taxon-name-part-type="genus" reg="Stemonosudis">S.</tp:taxon-name-part><tp:taxon-name-part taxon-name-part-type="species" reg="similis">similis</tp:taxon-name-part></tp:taxon-name>
                      </italic>
                    </td><td rowspan="1" colspan="1">10</td><td rowspan="1" colspan="1">40</td><td rowspan="1" colspan="1">11</td><td rowspan="1" colspan="1">-</td><td rowspan="1" colspan="1">-</td><td rowspan="1" colspan="1">108?</td><td rowspan="1" colspan="1">Behind</td><td rowspan="1" colspan="1">N/A</td><td rowspan="1" colspan="1">2, 3</td></tr><tr><td rowspan="1" colspan="1">
                      <italic>
                        <tp:taxon-name><tp:taxon-name-part taxon-name-part-type="genus" reg="Stemonosudis">S.</tp:taxon-name-part><tp:taxon-name-part taxon-name-part-type="species" reg="elongata">elongata</tp:taxon-name-part></tp:taxon-name>
                      </italic>
                    </td><td rowspan="1" colspan="1">9–11</td><td rowspan="1" colspan="1">49–51</td><td rowspan="1" colspan="1">31–32</td><td rowspan="1" colspan="1">102–108</td><td rowspan="1" colspan="1">48–49</td><td rowspan="1" colspan="1">115–121</td><td rowspan="1" colspan="1">Behind</td><td rowspan="1" colspan="1">Slightly behind</td><td rowspan="1" colspan="1">3, 7</td></tr><tr><td rowspan="1" colspan="1">
                      <italic>
                        <tp:taxon-name><tp:taxon-name-part taxon-name-part-type="genus" reg="Stemonosudis">S.</tp:taxon-name-part><tp:taxon-name-part taxon-name-part-type="species" reg="intermedia">intermedia</tp:taxon-name-part></tp:taxon-name>
                      </italic>
                    </td><td rowspan="1" colspan="1">9–11</td><td rowspan="1" colspan="1">43–48</td><td rowspan="1" colspan="1">16–18</td><td rowspan="1" colspan="1">86–92</td><td rowspan="1" colspan="1">49; 53–56</td><td rowspan="1" colspan="1">111–113; 116–121</td><td rowspan="1" colspan="1">Above</td><td rowspan="1" colspan="1">Slightly behind</td><td rowspan="1" colspan="1">2, 3</td></tr></tbody></table></table-wrap></tp:treatment-sec><ref-list><ref id="B13"><mixed-citation xmlns:xlink="http://www.w3.org/1999/xlink" xlink:type="simple"><person-group><name name-style="western"><surname>Post</surname><given-names>A</given-names></name></person-group> (<year>1970</year>) <article-title>Ergebnisse der Forschungsreisen des FFS “Walther Herwig” nach Südamerika. XV. <italic><tp:taxon-name><tp:taxon-name-part taxon-name-part-type="genus">Stemonosudis</tp:taxon-name-part><tp:taxon-name-part taxon-name-part-type="species">siliquiventer</tp:taxon-name-part></tp:taxon-name></italic> spec. nov. (<tp:taxon-name><tp:taxon-name-part taxon-name-part-type="superclass">Osteichthyes</tp:taxon-name-part></tp:taxon-name>, Iniomi, <tp:taxon-name><tp:taxon-name-part taxon-name-part-type="family">Paralepididae</tp:taxon-name-part></tp:taxon-name>).</article-title><source>Archiv für Fischereiwissenschaft</source><volume>21</volume>(<issue>3</issue>): <fpage>205</fpage>–<lpage>212</lpage>.</mixed-citation></ref><ref id="B16"><mixed-citation xmlns:xlink="http://www.w3.org/1999/xlink" xlink:type="simple"><person-group><name name-style="western"><surname>Rofen</surname><given-names>RR</given-names></name></person-group> (<year>1966</year>) <article-title>Family <tp:taxon-name><tp:taxon-name-part taxon-name-part-type="family">Paralepididae</tp:taxon-name-part></tp:taxon-name>.</article-title> In: <person-group><name name-style="western"><surname>Olsen</surname><given-names>YH</given-names></name></person-group> (<role>Ed.</role>) <issue-title>Fishes of the western North Atlantic.</issue-title><source>Memoirs of the Sears Foundation for Marine Research, 1 (part 5). Yale University, New Haven</source>, <fpage>205</fpage>–<lpage>461</lpage>.</mixed-citation></ref><ref id="B5"><mixed-citation xmlns:xlink="http://www.w3.org/1999/xlink" xlink:type="simple"><person-group><name name-style="western"><surname>Ege</surname><given-names>V</given-names></name></person-group> (<year>1957</year>) <article-title><tp:taxon-name><tp:taxon-name-part taxon-name-part-type="family">Paralepididae</tp:taxon-name-part></tp:taxon-name> II (<italic><tp:taxon-name><tp:taxon-name-part taxon-name-part-type="genus">Macroparalepis</tp:taxon-name-part></tp:taxon-name></italic>). Taxonomy, ontogeny, phylogeny and distribution.</article-title><source>Dana-Report</source><volume>43</volume>: <fpage>1</fpage>–<lpage>101</lpage>.</mixed-citation></ref><ref id="B11"><mixed-citation xmlns:xlink="http://www.w3.org/1999/xlink" xlink:type="simple"><person-group><name name-style="western"><surname>Ho</surname><given-names>HC</given-names></name><name name-style="western"><surname>Russell</surname><given-names>B</given-names></name><name name-style="western"><surname>Graham</surname><given-names>K</given-names></name><name name-style="western"><surname>Psomadakis</surname><given-names>PN</given-names></name></person-group> (<year>2019b</year>) <article-title>Review of the <italic><tp:taxon-name><tp:taxon-name-part taxon-name-part-type="genus">Stemonosudis</tp:taxon-name-part><tp:taxon-name-part taxon-name-part-type="species">rothschildi</tp:taxon-name-part></tp:taxon-name></italic> species complex, with descriptions of two new species from the Indo-west Pacific Ocean (<tp:taxon-name><tp:taxon-name-part taxon-name-part-type="order">Aulopiformes</tp:taxon-name-part></tp:taxon-name>: <tp:taxon-name><tp:taxon-name-part taxon-name-part-type="family">Paralepididae</tp:taxon-name-part></tp:taxon-name>).</article-title><source>Zootaxa</source><volume>4702</volume>(<issue>1</issue>): <fpage>216</fpage>–<lpage>229</lpage>. <ext-link xlink:href="10.11646/zootaxa.4702.1.19" ext-link-type="doi" xlink:type="simple">https://doi.org/10.11646/zootaxa.4702.1.19</ext-link></mixed-citation></ref><ref id="B12"><mixed-citation xmlns:xlink="http://www.w3.org/1999/xlink" xlink:type="simple"><person-group><name name-style="western"><surname>Marshall</surname><given-names>NB</given-names></name></person-group> (<year>1955</year>) <article-title>Studies of alepisauroid fishes.</article-title><source>Discovery Reports</source><volume>27</volume>: <fpage>303</fpage>–<lpage>336</lpage>.</mixed-citation></ref><ref id="B8"><mixed-citation xmlns:xlink="http://www.w3.org/1999/xlink" xlink:type="simple"><person-group><name name-style="western"><surname>Ho</surname><given-names>HC</given-names></name><name name-style="western"><surname>Huang</surname><given-names>CH</given-names></name></person-group> (<year>2022</year>) <article-title>First adult record, redescription and distribution of <italic><tp:taxon-name><tp:taxon-name-part taxon-name-part-type="genus">Stemonosudis</tp:taxon-name-part><tp:taxon-name-part taxon-name-part-type="species">elongata</tp:taxon-name-part></tp:taxon-name></italic> (<tp:taxon-name><tp:taxon-name-part taxon-name-part-type="order">Aulopiformes</tp:taxon-name-part></tp:taxon-name>: <tp:taxon-name><tp:taxon-name-part taxon-name-part-type="family">Paralepididae</tp:taxon-name-part></tp:taxon-name>).</article-title><source>Zootaxa</source><volume>5189</volume>(<issue>1</issue>): <fpage>131</fpage>–<lpage>137</lpage>. <ext-link xlink:href="10.11646/zootaxa.5189.1.15" ext-link-type="doi" xlink:type="simple">https://doi.org/10.11646/zootaxa.5189.1.15</ext-link></mixed-citation></ref></ref-list></tp:taxon-treatment>
