# Supplementary material for: ﻿A new barracudina (Aulopiformes, Paralepididae, Stemonosudis) from Somalia, with additional records of S.siliquiventer from the Caribbean Sea
Source: Zookeys. 2025 Jun 12;1241:93–104. doi: 10.3897/zookeys.1241.138677 (PMC12179653; doi:10.3897/zookeys.1241.138677)
Supplement: XML Treatment for Stemonosudis siliquiventer [file zookeys.1241.138677-treatment2.xml]

<!DOCTYPE tp:taxon-treatment
  PUBLIC "-//TaxonX//DTD Taxonomic Treatment Publishing DTD v0 20100105//EN" "tax-treatment-NSO.dtd">
<tp:taxon-treatment xmlns:tp="http://www.plazi.org/taxpub"><tp:treatment-meta><kwd-group><label>Taxon classification</label><kwd>
                <named-content content-type="kingdom">Animalia</named-content>
              </kwd><kwd>
                <named-content content-type="order">Aulopiformes</named-content>
              </kwd><kwd>
                <named-content content-type="family">Paralepididae</named-content>
              </kwd></kwd-group><mixed-citation publication-type="journal"><person-group><name><surname>Ho</surname><given-names>Hsuan-Ching</given-names></name><name><surname>Yang</surname><given-names>Tsung-Yu</given-names></name></person-group><article-title>﻿A new barracudina (<tp:taxon-name><tp:taxon-name-part taxon-name-part-type="order">Aulopiformes</tp:taxon-name-part></tp:taxon-name>, <tp:taxon-name><tp:taxon-name-part taxon-name-part-type="family">Paralepididae</tp:taxon-name-part></tp:taxon-name>, <italic><tp:taxon-name><tp:taxon-name-part taxon-name-part-type="genus" reg="Stemonosudis">Stemonosudis</tp:taxon-name-part></tp:taxon-name></italic>) from Somalia, with additional records of <italic><tp:taxon-name><tp:taxon-name-part taxon-name-part-type="genus" reg="Stemonosudis">S.</tp:taxon-name-part><tp:taxon-name-part taxon-name-part-type="species" reg="siliquiventer">siliquiventer</tp:taxon-name-part></tp:taxon-name></italic> from the Caribbean Sea</article-title><source>Zookeys</source><day>12</day><month>06</month><year>2025</year><volume>1241</volume><fpage>93</fpage><lpage>104</lpage><pub-id pub-id-type="doi">10.3897/zookeys.1241.138677</pub-id></mixed-citation></tp:treatment-meta><tp:nomenclature><label>﻿</label><tp:taxon-name>
              <object-id xmlns:xlink="http://www.w3.org/1999/xlink" content-type="arpha" xlink:type="simple">4E4FD736-AB6C-5970-AC6F-344BA31EE08B</object-id>
              <tp:taxon-name-part taxon-name-part-type="genus" reg="Stemonosudis">Stemonosudis</tp:taxon-name-part>
              <tp:taxon-name-part taxon-name-part-type="species" reg="siliquiventer">siliquiventer</tp:taxon-name-part>
            </tp:taxon-name><tp:taxon-authority>Post, 1970</tp:taxon-authority><xref ref-type="fig" rid="F2">Figs 2</xref><xref ref-type="fig" rid="F3">, 3</xref><xref ref-type="table" rid="T1">, Tables 1</xref><xref ref-type="table" rid="T2">, 2</xref><xref ref-type="table" rid="T3">, 3</xref><tp:nomenclature-citation-list><tp:nomenclature-citation><tp:taxon-name>
                  <tp:taxon-name-part taxon-name-part-type="genus" reg="Stemonosudis">Stemonosudis</tp:taxon-name-part>
                  <tp:taxon-name-part taxon-name-part-type="species" reg="siliquiventer">siliquiventer</tp:taxon-name-part>
                </tp:taxon-name><comment>Post, 1970: 205, figs 1–5 (Atlantic, <named-content xmlns:xlink="http://www.w3.org/1999/xlink" content-type="dwc:verbatimCoordinates" xlink:type="simple"><named-content content-type="geo-json" specific-use="{&#34;type&#34;:&#34;Point&#34;,&#34;coordinates&#34;:[-26.266667,-3.000000]}" id="NCID0EINAE" xlink:type="simple">3°00'S, 26°16'W</named-content></named-content>, depth 2000 meters). <xref ref-type="bibr" rid="B6">Fukui and Ozawa 2004</xref>:293 (listed). <xref ref-type="bibr" rid="B10">Ho et al. 2019a</xref>:17 (Taiwan, redescription of adults). <xref ref-type="bibr" rid="B1">Eduardo et al. 2022</xref>:7 (Brazil, 1 specimen).</comment></tp:nomenclature-citation></tp:nomenclature-citation-list></tp:nomenclature><tp:treatment-sec sec-type="description" id="SECID0EZNAE"><title>Original description.</title><p><xref ref-type="bibr" rid="B13">Post (1970)</xref> described this species based on the holotype (159.5 mm <abbrev xmlns:xlink="http://www.w3.org/1999/xlink" xlink:title="Standard length" id="ABBRID0EDOAE" xlink:type="simple">SL</abbrev>), 5 paratypes (25.6–105.5 mm <abbrev xmlns:xlink="http://www.w3.org/1999/xlink" xlink:title="Standard length" id="ABBRID0EHOAE" xlink:type="simple">SL</abbrev>), and 7 non-types (58+–93.5 mm <abbrev xmlns:xlink="http://www.w3.org/1999/xlink" xlink:title="Standard length" id="ABBRID0ELOAE" xlink:type="simple">SL</abbrev>). These specimens were collected from a broad area around the central western Atlantic Ocean (Fig. <xref ref-type="fig" rid="F3">3</xref>). Except for two specimens (Table <xref ref-type="table" rid="T1">1</xref>), all other specimens are juveniles smaller than 100 mm <abbrev xmlns:xlink="http://www.w3.org/1999/xlink" xlink:title="Standard length" id="ABBRID0EXOAE" xlink:type="simple">SL</abbrev>.</p><fig id="F2" position="float" orientation="portrait"><object-id xmlns:xlink="http://www.w3.org/1999/xlink" content-type="doi" xlink:type="simple">10.3897/zookeys.1241.138677.figure2</object-id><object-id xmlns:xlink="http://www.w3.org/1999/xlink" content-type="arpha" xlink:type="simple">E58EF996-E36A-5794-8CDF-6D57631877E8</object-id><label>Figure 2.</label><caption><p><italic><tp:taxon-name><tp:taxon-name-part taxon-name-part-type="genus" reg="Stemonosudis">Stemonosudis</tp:taxon-name-part><tp:taxon-name-part taxon-name-part-type="species" reg="siliquiventer">siliquiventer</tp:taxon-name-part></tp:taxon-name></italic> Post, 1970, <named-content xmlns:xlink="http://www.w3.org/1999/xlink" content-type="dwc:institutional_code" xlink:title="National Museum of Natural History, Smithsonian Institution" xlink:href="http://grbio.org/institution/smithsonian-institution-national-museum-natural-history-0" xlink:type="simple">USNM</named-content> 438714, 159 mm <abbrev xmlns:xlink="http://www.w3.org/1999/xlink" xlink:title="Standard length" id="ABBRID0ESPAE" xlink:type="simple">SL</abbrev><bold>A</bold> lateral view <bold>B</bold> lateral view of trunk, arrow points to the anus and bars indicate origins of pelvic fin (<abbrev xmlns:xlink="http://www.w3.org/1999/xlink" xlink:title="pelvic-fin origin" id="ABBRID0E1PAE" xlink:type="simple">VFO</abbrev>), dorsal fin (<abbrev xmlns:xlink="http://www.w3.org/1999/xlink" xlink:title="dorsal-fin origin" id="ABBRID0E5PAE" xlink:type="simple">DFO</abbrev>) and anal fin (<abbrev xmlns:xlink="http://www.w3.org/1999/xlink" xlink:title="anal-fin origin" id="ABBRID0ECQAE" xlink:type="simple">AFO</abbrev>).</p></caption><graphic xmlns:xlink="http://www.w3.org/1999/xlink" xlink:href="zookeys-1241-093_article-138677__-g002.jpg" position="float" orientation="portrait" xlink:type="simple" id="oo_1351561.jpg"><uri content-type="original_file" xlink:type="simple">https://binary.pensoft.net/fig/1351561</uri></graphic></fig><fig id="F3" position="float" orientation="portrait"><object-id xmlns:xlink="http://www.w3.org/1999/xlink" content-type="doi" xlink:type="simple">10.3897/zookeys.1241.138677.figure3</object-id><object-id xmlns:xlink="http://www.w3.org/1999/xlink" content-type="arpha" xlink:type="simple">ED9C8F52-22C3-5561-8FDC-AECC60FB2669</object-id><label>Figure 3.</label><caption><p>Distribution map of <italic><tp:taxon-name><tp:taxon-name-part taxon-name-part-type="genus" reg="Stemonosudis">Stemonosudis</tp:taxon-name-part><tp:taxon-name-part taxon-name-part-type="species" reg="siliquiventer">siliquiventer</tp:taxon-name-part></tp:taxon-name></italic> Post, 1970 in the western central Atlantic. Star: holotype, circles: from <xref ref-type="bibr" rid="B13">Post (1970)</xref>, and triangles: this study.</p></caption><graphic xmlns:xlink="http://www.w3.org/1999/xlink" xlink:href="zookeys-1241-093_article-138677__-g003.jpg" position="float" orientation="portrait" xlink:type="simple" id="oo_1351562.jpg"><uri content-type="original_file" xlink:type="simple">https://binary.pensoft.net/fig/1351562</uri></graphic></fig><table-wrap id="T1" position="float" orientation="portrait"><label>Table 1.</label><caption><p>Morphometric data for <italic><tp:taxon-name><tp:taxon-name-part taxon-name-part-type="genus" reg="Stemonosudis">Stemonosudis</tp:taxon-name-part><tp:taxon-name-part taxon-name-part-type="species" reg="adenensis">adenensis</tp:taxon-name-part></tp:taxon-name></italic> sp. nov. and <italic><tp:taxon-name><tp:taxon-name-part taxon-name-part-type="genus" reg="Stemonosudis">S.</tp:taxon-name-part><tp:taxon-name-part taxon-name-part-type="species" reg="siliquiventer">siliquiventer.</tp:taxon-name-part></tp:taxon-name></italic> Mean values are provided in parentheses.</p></caption><table id="TID0E3TAE" rules="all"><tbody><tr><th rowspan="3" colspan="1"/><th rowspan="1" colspan="2"><italic><tp:taxon-name><tp:taxon-name-part taxon-name-part-type="genus" reg="Stemonosudis">S.</tp:taxon-name-part><tp:taxon-name-part taxon-name-part-type="species" reg="adenensis">adenensis</tp:taxon-name-part></tp:taxon-name></italic> sp. nov.</th><th rowspan="1" colspan="4">
                      <italic>
                        <tp:taxon-name><tp:taxon-name-part taxon-name-part-type="genus" reg="Stemonosudis">S.</tp:taxon-name-part><tp:taxon-name-part taxon-name-part-type="species" reg="siliquiventer">siliquiventer</tp:taxon-name-part></tp:taxon-name>
                      </italic>
                    </th></tr><tr><th rowspan="1" colspan="2"><named-content xmlns:xlink="http://www.w3.org/1999/xlink" content-type="dwc:institutional_code" xlink:title="National Museum of Natural History, Smithsonian Institution" xlink:href="http://grbio.org/institution/smithsonian-institution-national-museum-natural-history-0" xlink:type="simple">USNM</named-content> 306145</th><th rowspan="1" colspan="2">This study</th><th rowspan="1" colspan="2">
                      <xref ref-type="bibr" rid="B13">Post (1970)</xref>
                    </th></tr><tr><th rowspan="1" colspan="2">Holotype</th><th rowspan="1" colspan="2">Non-types</th><th rowspan="1" colspan="1">Holotype</th><th rowspan="1" colspan="1">Paratype</th></tr><tr><th rowspan="1" colspan="1"><abbrev xmlns:xlink="http://www.w3.org/1999/xlink" xlink:title="Standard length" id="ABBRID0ESUAE" xlink:type="simple">SL</abbrev> (mm)</th><th rowspan="1" colspan="2">186</th><th rowspan="1" colspan="2">152–159 (n = 5)</th><th rowspan="1" colspan="1">159.5</th><th rowspan="1" colspan="1">105.5</th></tr><tr><td rowspan="1" colspan="1"/><td rowspan="1" colspan="1">
                      <bold>In % <abbrev xmlns:xlink="http://www.w3.org/1999/xlink" xlink:title="Standard length" id="ABBRID0EMVAE" xlink:type="simple">SL</abbrev></bold>
                    </td><td rowspan="1" colspan="1">
                      <bold>In % <abbrev xmlns:xlink="http://www.w3.org/1999/xlink" xlink:title="head length" id="ABBRID0EWVAE" xlink:type="simple">HL</abbrev></bold>
                    </td><td rowspan="1" colspan="1">
                      <bold>In % <abbrev xmlns:xlink="http://www.w3.org/1999/xlink" xlink:title="Standard length" id="ABBRID0EAWAE" xlink:type="simple">SL</abbrev></bold>
                    </td><td rowspan="1" colspan="1">
                      <bold>In % <abbrev xmlns:xlink="http://www.w3.org/1999/xlink" xlink:title="head length" id="ABBRID0EKWAE" xlink:type="simple">HL</abbrev></bold>
                    </td><td rowspan="1" colspan="2">
                      <bold>In % <abbrev xmlns:xlink="http://www.w3.org/1999/xlink" xlink:title="Standard length" id="ABBRID0EUWAE" xlink:type="simple">SL</abbrev></bold>
                    </td></tr><tr><td rowspan="1" colspan="1">Head length (<abbrev xmlns:xlink="http://www.w3.org/1999/xlink" xlink:title="head length" id="ABBRID0E4WAE" xlink:type="simple">HL</abbrev>)</td><td rowspan="1" colspan="1">24.1</td><td rowspan="1" colspan="1">-</td><td rowspan="1" colspan="1">19.8–21.5 (20.7)</td><td rowspan="1" colspan="1">-</td><td rowspan="1" colspan="1">19.6</td><td rowspan="1" colspan="1">18.1</td></tr><tr><td rowspan="1" colspan="1">Body depth</td><td rowspan="1" colspan="1">5.7</td><td rowspan="1" colspan="1">23.7</td><td rowspan="1" colspan="1">4.0–5.2 (4.7)</td><td rowspan="1" colspan="1">19.3–26.1 (22.6)</td><td rowspan="1" colspan="1">-</td><td rowspan="1" colspan="1">-</td></tr><tr><td rowspan="1" colspan="1">Predorsal length</td><td rowspan="1" colspan="1">65.6</td><td rowspan="1" colspan="1">-</td><td rowspan="1" colspan="1">66.7–68.0 (67.1)</td><td rowspan="1" colspan="1">-</td><td rowspan="1" colspan="1">65.9</td><td rowspan="1" colspan="1">66.6</td></tr><tr><td rowspan="1" colspan="1">Prepelvic length</td><td rowspan="1" colspan="1">57.0</td><td rowspan="1" colspan="1">-</td><td rowspan="1" colspan="1">55.5–58.7 (56.7)</td><td rowspan="1" colspan="1">-</td><td rowspan="1" colspan="1">56.2</td><td rowspan="1" colspan="1">55.9</td></tr><tr><td rowspan="1" colspan="1">Preanus</td><td rowspan="1" colspan="1">63.0</td><td rowspan="1" colspan="1">-</td><td rowspan="1" colspan="1">60.4–63.7 (62.0)</td><td rowspan="1" colspan="1">-</td><td rowspan="1" colspan="1">61.5</td><td rowspan="1" colspan="1">61.9</td></tr><tr><td rowspan="1" colspan="1">Preanal length</td><td rowspan="1" colspan="1">78.0</td><td rowspan="1" colspan="1">-</td><td rowspan="1" colspan="1">77.5–82.0 (79.2)</td><td rowspan="1" colspan="1">-</td><td rowspan="1" colspan="1">78.4</td><td rowspan="1" colspan="1">79.6</td></tr><tr><td rowspan="1" colspan="1">V–D</td><td rowspan="1" colspan="1">8.6</td><td rowspan="1" colspan="1">35.7</td><td rowspan="1" colspan="1">9.3–11.5 (10.4)</td><td rowspan="1" colspan="1">43.5–54.2 (50.1)</td><td rowspan="1" colspan="1">9.7</td><td rowspan="1" colspan="1">10.7</td></tr><tr><td rowspan="1" colspan="1">
                      <abbrev xmlns:xlink="http://www.w3.org/1999/xlink" xlink:title="the space or distance between VFO and AFO, calculated by preanal length minus prepelvic length" id="ABBRID0E32AE" xlink:type="simple">V–A</abbrev>
                    </td><td rowspan="1" colspan="1">21.0</td><td rowspan="1" colspan="1">87.1</td><td rowspan="1" colspan="1">22.0–23.3 (22.6)</td><td rowspan="1" colspan="1">104.2–111.1 (108.5)</td><td rowspan="1" colspan="1">22.2</td><td rowspan="1" colspan="1">23.7</td></tr><tr><td rowspan="1" colspan="1"><abbrev xmlns:xlink="http://www.w3.org/1999/xlink" xlink:title="pelvic-fin origin" id="ABBRID0EX3AE" xlink:type="simple">VFO</abbrev>–anus</td><td rowspan="1" colspan="1">6.0</td><td rowspan="1" colspan="1">25.0</td><td rowspan="1" colspan="1">4.4–6.5 (5.3)</td><td rowspan="1" colspan="1">22.2–30.5 (25.3)</td><td rowspan="1" colspan="1">5.3</td><td rowspan="1" colspan="1">6.0</td></tr><tr><td rowspan="1" colspan="1">Eye diameter</td><td rowspan="1" colspan="1">3.8</td><td rowspan="1" colspan="1">15.6</td><td rowspan="1" colspan="1">3.1–3.5 (3.3)</td><td rowspan="1" colspan="1">14.6–17.1 (16.1)</td><td rowspan="1" colspan="1">2.9</td><td rowspan="1" colspan="1">2.3</td></tr><tr><td rowspan="1" colspan="1">Interorbital width</td><td rowspan="1" colspan="1">1.8</td><td rowspan="1" colspan="1">7.4</td><td rowspan="1" colspan="1">1.4–1.7 (1.6)</td><td rowspan="1" colspan="1">7.3–8.0 (7.7)</td><td rowspan="1" colspan="1">1.6</td><td rowspan="1" colspan="1">1.9</td></tr><tr><td rowspan="1" colspan="1">Snout length</td><td rowspan="1" colspan="1">12.2</td><td rowspan="1" colspan="1">50.7</td><td rowspan="1" colspan="1">11.2–11.9 (11.5)</td><td rowspan="1" colspan="1">53.8–56.8 (55.6)</td><td rowspan="1" colspan="1">8.7</td><td rowspan="1" colspan="1">7.9</td></tr><tr><td rowspan="1" colspan="1">Head depth</td><td rowspan="1" colspan="1">5.4</td><td rowspan="1" colspan="1">22.3</td><td rowspan="1" colspan="1">4.6–5.1 (4.8)</td><td rowspan="1" colspan="1">21.4–25.7 (23.0)</td><td rowspan="1" colspan="1">-</td><td rowspan="1" colspan="1">-</td></tr><tr><td rowspan="1" colspan="1">Head width</td><td rowspan="1" colspan="1">3.8</td><td rowspan="1" colspan="1">15.6</td><td rowspan="1" colspan="1">3.0–3.2 (3.1)</td><td rowspan="1" colspan="1">14.6–15.4 (14.9)</td><td rowspan="1" colspan="1">-</td><td rowspan="1" colspan="1">-</td></tr><tr><td rowspan="1" colspan="1">Pre-nostril length</td><td rowspan="1" colspan="1">9.6</td><td rowspan="1" colspan="1">40.0</td><td rowspan="1" colspan="1">9.1–9.9 (9.5)</td><td rowspan="1" colspan="1">44.3–47.3 (45.7)</td><td rowspan="1" colspan="1">-</td><td rowspan="1" colspan="1">-</td></tr><tr><td rowspan="1" colspan="1">Upper-jaw length</td><td rowspan="1" colspan="1">10.1</td><td rowspan="1" colspan="1">41.7</td><td rowspan="1" colspan="1">9.7–10.4 (10.0)</td><td rowspan="1" colspan="1">47.1–49.5 (48.4)</td><td rowspan="1" colspan="1">-</td><td rowspan="1" colspan="1">-</td></tr><tr><td rowspan="1" colspan="1">Lower-jaw length</td><td rowspan="1" colspan="1">14.2</td><td rowspan="1" colspan="1">58.9</td><td rowspan="1" colspan="1">12.8–13.9 (13.5)</td><td rowspan="1" colspan="1">61.5–68.3 (65.2)</td><td rowspan="1" colspan="1">-</td><td rowspan="1" colspan="1">-</td></tr><tr><td rowspan="1" colspan="1">Pectoral-fin length</td><td rowspan="1" colspan="1">8.3</td><td rowspan="1" colspan="1">34.6</td><td rowspan="1" colspan="1">9.7–10.3 (9.9)</td><td rowspan="1" colspan="1">45.8–50.2 (48.1)</td><td rowspan="1" colspan="1">-</td><td rowspan="1" colspan="1">-</td></tr><tr><td rowspan="1" colspan="1">Pelvic-fin length</td><td rowspan="1" colspan="1">5.4</td><td rowspan="1" colspan="1">22.3</td><td rowspan="1" colspan="1">5.1–5.8 (5.5)</td><td rowspan="1" colspan="1">24.0–29.2 (26.3)</td><td rowspan="1" colspan="1">-</td><td rowspan="1" colspan="1">-</td></tr><tr><td rowspan="1" colspan="1">Anal-fin base</td><td rowspan="1" colspan="1">17.4</td><td rowspan="1" colspan="1">72.1</td><td rowspan="1" colspan="1">16.1–17.2 (16.7)</td><td rowspan="1" colspan="1">78.0–84.2 (80.5)</td><td rowspan="1" colspan="1">-</td><td rowspan="1" colspan="1">-</td></tr><tr><td rowspan="1" colspan="1">Dorsal-fin base</td><td rowspan="1" colspan="1">3.5</td><td rowspan="1" colspan="1">14.5</td><td rowspan="1" colspan="1">3.0–3.8 (3.2)</td><td rowspan="1" colspan="1">14.0–18.3 (15.5)</td><td rowspan="1" colspan="1">-</td><td rowspan="1" colspan="1">-</td></tr><tr><td rowspan="1" colspan="1">Caudal-peduncle depth</td><td rowspan="1" colspan="1">1.6</td><td rowspan="1" colspan="1">6.5</td><td rowspan="1" colspan="1">1.3–1.5 (1.4)</td><td rowspan="1" colspan="1">6.3–7.3 (7.0)</td><td rowspan="1" colspan="1">-</td><td rowspan="1" colspan="1">-</td></tr><tr><td rowspan="1" colspan="1">Caudal-peduncle length</td><td rowspan="1" colspan="1">4.6</td><td rowspan="1" colspan="1">19.0</td><td rowspan="1" colspan="1">3.8–4.6 (4.3)</td><td rowspan="1" colspan="1">18.3–21.6 (20.6)</td><td rowspan="1" colspan="1">-</td><td rowspan="1" colspan="1">-</td></tr><tr><td rowspan="1" colspan="7">
                      <bold>In % <abbrev xmlns:xlink="http://www.w3.org/1999/xlink" xlink:title="the space or distance between VFO and AFO, calculated by preanal length minus prepelvic length" id="ABBRID0EJHAG" xlink:type="simple">V–A</abbrev></bold>
                    </td></tr><tr><td rowspan="1" colspan="1">V–D</td><td rowspan="1" colspan="1">41.0</td><td rowspan="1" colspan="1"/><td rowspan="1" colspan="1">40.0–52.0 (46.3)</td><td rowspan="1" colspan="1"/><td rowspan="1" colspan="1">43.7</td><td rowspan="1" colspan="1">45.1</td></tr></tbody></table></table-wrap><p>The following diagnosis is translated directly from the original description in German (<xref ref-type="bibr" rid="B13">Post 1970</xref>), however, based on our observation, most of the characters are general for all species of <italic><tp:taxon-name><tp:taxon-name-part taxon-name-part-type="genus" reg="Stemonosudis">Stemonosudis</tp:taxon-name-part></tp:taxon-name></italic>: “Body elongate, slender, higher than wide; ventral muscular carina present between pectoral and pelvic fins; head short, more than 5 times in <abbrev xmlns:xlink="http://www.w3.org/1999/xlink" xlink:title="Standard length" id="ABBRID0EQIAG" xlink:type="simple">SL</abbrev>; snout ca. 1/2 of head length; anterior edge of nostril at one eye diameter in front of eye; nostrils above posterior edge of premaxilla; eye moderately large, ca. 1/2 of head depth; lower jaw hinged under center of the eye, with a non-ossified process at the tip; fins not especially elongate; pelvic and dorsal fins behind middle of body, dorsal fin behind pelvic fin; dorsal-fin base over the middle of space between <abbrev xmlns:xlink="http://www.w3.org/1999/xlink" xlink:title="the space or distance between VFO and AFO, calculated by preanal length minus prepelvic length" id="ABBRID0EUIAG" xlink:type="simple">V–A</abbrev>; post-dorsal length ca. 1/3 of <abbrev xmlns:xlink="http://www.w3.org/1999/xlink" xlink:title="Standard length" id="ABBRID0EYIAG" xlink:type="simple">SL</abbrev>; anus at middle between V–D; adipose fin above last anal rays; ventral adipose fin behind anus and ended well in front of anal fin; maximum height of ventral adipose fin ca. 1/6 of that of body; body color light, transparent when fresh; band of small melanophores on dorsum (100–200µ in diameter); 23–24 clearly separated, black, peritoneal sections; lateral line extends over half of anal-fin base; lateral-line scales with two large pores; ratio of height to length of lateral-line scales 7:9”.</p><table-wrap id="T2" position="float" orientation="portrait"><label>Table 2.</label><caption><p>Meristic data for <italic><tp:taxon-name><tp:taxon-name-part taxon-name-part-type="genus" reg="Stemonosudis">S.</tp:taxon-name-part><tp:taxon-name-part taxon-name-part-type="species" reg="adenensis">adenensis</tp:taxon-name-part></tp:taxon-name></italic> sp. nov. and <italic><tp:taxon-name><tp:taxon-name-part taxon-name-part-type="genus" reg="Stemonosudis">S.</tp:taxon-name-part><tp:taxon-name-part taxon-name-part-type="species" reg="siliquiventer">siliquiventer.</tp:taxon-name-part></tp:taxon-name></italic></p></caption><table id="TID0EYQAG" rules="all"><tbody><tr><th rowspan="3" colspan="1"/><th rowspan="1" colspan="1"><italic><tp:taxon-name><tp:taxon-name-part taxon-name-part-type="genus" reg="Stemonosudis">S.</tp:taxon-name-part><tp:taxon-name-part taxon-name-part-type="species" reg="adenensis">adenensis</tp:taxon-name-part></tp:taxon-name></italic> sp. nov.</th><th rowspan="1" colspan="2">
                      <italic>
                        <tp:taxon-name><tp:taxon-name-part taxon-name-part-type="genus" reg="Stemonosudis">S.</tp:taxon-name-part><tp:taxon-name-part taxon-name-part-type="species" reg="siliquiventer">siliquiventer</tp:taxon-name-part></tp:taxon-name>
                      </italic>
                    </th></tr><tr><th rowspan="1" colspan="1"><named-content xmlns:xlink="http://www.w3.org/1999/xlink" content-type="dwc:institutional_code" xlink:title="National Museum of Natural History, Smithsonian Institution" xlink:href="http://grbio.org/institution/smithsonian-institution-national-museum-natural-history-0" xlink:type="simple">USNM</named-content> 306145</th><th rowspan="1" colspan="1">This study</th><th rowspan="1" colspan="1">
                      <xref ref-type="bibr" rid="B13">Post (1970)</xref>
                    </th></tr><tr><th rowspan="1" colspan="1">Holotype</th><th rowspan="1" colspan="1">Non-types (n = 5)</th><th rowspan="1" colspan="1">Types</th></tr><tr><td rowspan="1" colspan="1">Dorsal-fin rays</td><td rowspan="1" colspan="1">10</td><td rowspan="1" colspan="1">10</td><td rowspan="1" colspan="1">10</td></tr><tr><td rowspan="1" colspan="1">Pectoral-fin rays</td><td rowspan="1" colspan="1">13</td><td rowspan="1" colspan="1">11–12</td><td rowspan="1" colspan="1">12</td></tr><tr><td rowspan="1" colspan="1">Pelvic-fin rays</td><td rowspan="1" colspan="1">9</td><td rowspan="1" colspan="1">9</td><td rowspan="1" colspan="1">9</td></tr><tr><td rowspan="1" colspan="1">Anal-fin rays</td><td rowspan="1" colspan="1">35</td><td rowspan="1" colspan="1">36–38</td><td rowspan="1" colspan="1">36–38</td></tr><tr><td rowspan="1" colspan="4">Lateral-line scales</td></tr><tr><td rowspan="1" colspan="1">
                      <abbrev xmlns:xlink="http://www.w3.org/1999/xlink" xlink:title="the numbers of lateral-line scales before VFO, DFO, AFO, respectively" id="ABBRID0E2NAG" xlink:type="simple">PVLL</abbrev>
                    </td><td rowspan="1" colspan="1">39</td><td rowspan="1" colspan="1">41–43</td><td rowspan="1" colspan="1">-</td></tr><tr><td rowspan="1" colspan="1">
                      <abbrev xmlns:xlink="http://www.w3.org/1999/xlink" xlink:title="the numbers of lateral-line scales before VFO, DFO, AFO, respectively" id="ABBRID0ENOAG" xlink:type="simple">PDLL</abbrev>
                    </td><td rowspan="1" colspan="1">48</td><td rowspan="1" colspan="1">51–55</td><td rowspan="1" colspan="1">-</td></tr><tr><td rowspan="1" colspan="1">
                      <abbrev xmlns:xlink="http://www.w3.org/1999/xlink" xlink:title="the numbers of lateral-line scales before VFO, DFO, AFO, respectively" id="ABBRID0E6OAG" xlink:type="simple">PALL</abbrev>
                    </td><td rowspan="1" colspan="1">59</td><td rowspan="1" colspan="1">65–69</td><td rowspan="1" colspan="1">-</td></tr><tr><td rowspan="1" colspan="1">Total</td><td rowspan="1" colspan="1">81</td><td rowspan="1" colspan="1">89–97</td><td rowspan="1" colspan="1">86–87</td></tr><tr><td rowspan="1" colspan="4">Gill rakers</td></tr><tr><td rowspan="1" colspan="1">GRI</td><td rowspan="1" colspan="1">13</td><td rowspan="1" colspan="1">9</td><td rowspan="1" colspan="1">-</td></tr><tr><td rowspan="1" colspan="1">GRII</td><td rowspan="1" colspan="1">27</td><td rowspan="1" colspan="1">21–23</td><td rowspan="1" colspan="1">-</td></tr><tr><td rowspan="1" colspan="1">GRIII</td><td rowspan="1" colspan="1">28</td><td rowspan="1" colspan="1">11–25</td><td rowspan="1" colspan="1">-</td></tr><tr><td rowspan="1" colspan="1">Total</td><td rowspan="1" colspan="1">68</td><td rowspan="1" colspan="1">41–58</td><td rowspan="1" colspan="1">-</td></tr><tr><td rowspan="1" colspan="4">Vertebrae</td></tr><tr><td rowspan="1" colspan="1">
                      <abbrev xmlns:xlink="http://www.w3.org/1999/xlink" xlink:title="the numbers of vertebrae before VFO, DFO and AFO, respectively" id="ABBRID0E1RAG" xlink:type="simple">PVV</abbrev>
                    </td><td rowspan="1" colspan="1">38</td><td rowspan="1" colspan="1">41–42</td><td rowspan="1" colspan="1">-</td></tr><tr><td rowspan="1" colspan="1">
                      <abbrev xmlns:xlink="http://www.w3.org/1999/xlink" xlink:title="numbers of prehaemal, caudal and total vertebrae, respectively" id="ABBRID0EMSAG" xlink:type="simple">PHV</abbrev>
                    </td><td rowspan="1" colspan="1">42</td><td rowspan="1" colspan="1">45–46</td><td rowspan="1" colspan="1">45–46</td></tr><tr><td rowspan="1" colspan="1">
                      <abbrev xmlns:xlink="http://www.w3.org/1999/xlink" xlink:title="the numbers of vertebrae before VFO, DFO and AFO, respectively" id="ABBRID0E5SAG" xlink:type="simple">PDV</abbrev>
                    </td><td rowspan="1" colspan="1">46</td><td rowspan="1" colspan="1">52–53</td><td rowspan="1" colspan="1">-</td></tr><tr><td rowspan="1" colspan="1">
                      <abbrev xmlns:xlink="http://www.w3.org/1999/xlink" xlink:title="the numbers of vertebrae before VFO, DFO and AFO, respectively" id="ABBRID0EQTAG" xlink:type="simple">PAV</abbrev>
                    </td><td rowspan="1" colspan="1">59</td><td rowspan="1" colspan="1">65–66</td><td rowspan="1" colspan="1">-</td></tr><tr><td rowspan="1" colspan="1">
                      <abbrev xmlns:xlink="http://www.w3.org/1999/xlink" xlink:title="numbers of prehaemal, caudal and total vertebrae, respectively" id="ABBRID0ECUAG" xlink:type="simple">CV</abbrev>
                    </td><td rowspan="1" colspan="1">53</td><td rowspan="1" colspan="1">58–60</td><td rowspan="1" colspan="1">-</td></tr><tr><td rowspan="1" colspan="1">
                      <abbrev xmlns:xlink="http://www.w3.org/1999/xlink" xlink:title="numbers of prehaemal, caudal and total vertebrae, respectively" id="ABBRID0EUUAG" xlink:type="simple">TV</abbrev>
                    </td><td rowspan="1" colspan="1">95</td><td rowspan="1" colspan="1">103–105</td><td rowspan="1" colspan="1">102–103</td></tr></tbody></table></table-wrap></tp:treatment-sec><tp:treatment-sec sec-type="material" id="SECID0EBVAG"><title>Material examined.</title><p>• <named-content xmlns:xlink="http://www.w3.org/1999/xlink" content-type="dwc:institutional_code" xlink:title="Museum of Comparative Zoology, Harvard University" xlink:href="http://grbio.org/institution/museum-comparative-zoology" xlink:type="simple">MCZ</named-content> 39460 (3, 150–157), <named-content xmlns:xlink="http://www.w3.org/1999/xlink" content-type="dwc:verbatimCoordinates" xlink:type="simple"><named-content content-type="geo-json" specific-use="{&#34;type&#34;:&#34;Point&#34;,&#34;coordinates&#34;:[-84.612361,21.847444]}" id="NCID0EOVAG" xlink:type="simple">21°50'50.8"N, 84°36'44.5"W</named-content></named-content>, Cuba, Caribbean Sea, near surface, 26 Mar. 1939. • <named-content xmlns:xlink="http://www.w3.org/1999/xlink" content-type="dwc:institutional_code" xlink:title="National Museum of Natural History, Smithsonian Institution" xlink:href="http://grbio.org/institution/smithsonian-institution-national-museum-natural-history-0" xlink:type="simple">USNM</named-content> 407802 (158), R/V Miguel Oliver, <named-content xmlns:xlink="http://www.w3.org/1999/xlink" content-type="dwc:verbatimCoordinates" xlink:type="simple"><named-content content-type="geo-json" specific-use="{&#34;type&#34;:&#34;Point&#34;,&#34;coordinates&#34;:[-87.880500,17.704389]}" id="NCID0E1VAG" xlink:type="simple">17°42'15.8"N, 87°52'49.8"W</named-content></named-content>, Belize, Caribbean Sea, 31 Jan. 2011. • <named-content xmlns:xlink="http://www.w3.org/1999/xlink" content-type="dwc:institutional_code" xlink:title="National Museum of Natural History, Smithsonian Institution" xlink:href="http://grbio.org/institution/smithsonian-institution-national-museum-natural-history-0" xlink:type="simple">USNM</named-content> 438714 (159 mm <abbrev xmlns:xlink="http://www.w3.org/1999/xlink" xlink:title="Standard length" id="ABBRID0EDWAG" xlink:type="simple">SL</abbrev>), <named-content xmlns:xlink="http://www.w3.org/1999/xlink" content-type="dwc:verbatimCoordinates" xlink:type="simple"><named-content content-type="geo-json" specific-use="{&#34;type&#34;:&#34;Point&#34;,&#34;coordinates&#34;:[-61.464889,15.554889]}" id="NCID0EKWAG" xlink:type="simple">15°33'17.6"N, 61°27'53.6"W</named-content></named-content>, Windward Islands, Dominica, Caribbean Sea, 8 Mar. 2016, coll. L. A. Weigt &amp; T. Christiaan.</p></tp:treatment-sec><tp:treatment-sec sec-type="diagnosis" id="SECID0EPWAG"><title>Diagnosis.</title><p>A species of <italic><tp:taxon-name><tp:taxon-name-part taxon-name-part-type="genus" reg="Stemonosudis">Stemonosudis</tp:taxon-name-part></tp:taxon-name></italic> distinguished by the combination of characters: a rather slender body, body depth 19–25 times in <abbrev xmlns:xlink="http://www.w3.org/1999/xlink" xlink:title="Standard length" id="ABBRID0E3WAG" xlink:type="simple">SL</abbrev>; <abbrev xmlns:xlink="http://www.w3.org/1999/xlink" xlink:title="dorsal-fin origin" id="ABBRID0EAXAG" xlink:type="simple">DFO</abbrev> behind tip of pelvic fin and around middle of <abbrev xmlns:xlink="http://www.w3.org/1999/xlink" xlink:title="the space or distance between VFO and AFO, calculated by preanal length minus prepelvic length" id="ABBRID0EEXAG" xlink:type="simple">V–A</abbrev>, V–D 40.0–52.0% <abbrev xmlns:xlink="http://www.w3.org/1999/xlink" xlink:title="the space or distance between VFO and AFO, calculated by preanal length minus prepelvic length" id="ABBRID0EIXAG" xlink:type="simple">V–A</abbrev>; anus above tip of appressed pelvic fin; lateral-line scales: <abbrev xmlns:xlink="http://www.w3.org/1999/xlink" xlink:title="the numbers of lateral-line scales before VFO, DFO, AFO, respectively" id="ABBRID0EMXAG" xlink:type="simple">PVLL</abbrev> 41–43, <abbrev xmlns:xlink="http://www.w3.org/1999/xlink" xlink:title="the numbers of lateral-line scales before VFO, DFO, AFO, respectively" id="ABBRID0EQXAG" xlink:type="simple">PDLL</abbrev> 51–55, <abbrev xmlns:xlink="http://www.w3.org/1999/xlink" xlink:title="the numbers of lateral-line scales before VFO, DFO, AFO, respectively" id="ABBRID0EUXAG" xlink:type="simple">PALL</abbrev> 81–84, <abbrev xmlns:xlink="http://www.w3.org/1999/xlink" xlink:title="the total lateral-line scales, including some small scales on the posterior portion of the lateral line" id="ABBRID0EYXAG" xlink:type="simple">TLL</abbrev> 85–97; vertebrae: <abbrev xmlns:xlink="http://www.w3.org/1999/xlink" xlink:title="the numbers of vertebrae before VFO, DFO and AFO, respectively" id="ABBRID0E3XAG" xlink:type="simple">PVV</abbrev> 41–42, <abbrev xmlns:xlink="http://www.w3.org/1999/xlink" xlink:title="numbers of prehaemal, caudal and total vertebrae, respectively" id="ABBRID0EAYAG" xlink:type="simple">PHV</abbrev> 45–46, <abbrev xmlns:xlink="http://www.w3.org/1999/xlink" xlink:title="the numbers of vertebrae before VFO, DFO and AFO, respectively" id="ABBRID0EEYAG" xlink:type="simple">PDV</abbrev> 52–53, <abbrev xmlns:xlink="http://www.w3.org/1999/xlink" xlink:title="the numbers of vertebrae before VFO, DFO and AFO, respectively" id="ABBRID0EIYAG" xlink:type="simple">PAV</abbrev> 65–66, <abbrev xmlns:xlink="http://www.w3.org/1999/xlink" xlink:title="numbers of prehaemal, caudal and total vertebrae, respectively" id="ABBRID0EMYAG" xlink:type="simple">CV</abbrev> 58–60, <abbrev xmlns:xlink="http://www.w3.org/1999/xlink" xlink:title="numbers of prehaemal, caudal and total vertebrae, respectively" id="ABBRID0EQYAG" xlink:type="simple">TV</abbrev> 103–105; and body dark dorsally and pale ventrally without blotches.</p><table-wrap id="T3" position="float" orientation="portrait"><label>Table 3.</label><caption><p>Selected data or character status of <italic><tp:taxon-name><tp:taxon-name-part taxon-name-part-type="genus" reg="Stemonosudis">Stemonosudis</tp:taxon-name-part></tp:taxon-name></italic> species, divided into three subgroups with different total vertebrae. Abbreviations: D: dorsal-fin rays; A: anal-fin rays; <abbrev xmlns:xlink="http://www.w3.org/1999/xlink" xlink:title="peritoneal sections" id="ABBRID0EEZAG" xlink:type="simple">PS</abbrev>: peritoneal sections; <abbrev xmlns:xlink="http://www.w3.org/1999/xlink" xlink:title="total lateral-line scales" id="ABBRID0EIZAG" xlink:type="simple">TLL</abbrev>: total lateral-line scales; <abbrev xmlns:xlink="http://www.w3.org/1999/xlink" xlink:title="prehaemal vertebrae" id="ABBRID0EMZAG" xlink:type="simple">PHV</abbrev>: prehaemal vertebrae; <abbrev xmlns:xlink="http://www.w3.org/1999/xlink" xlink:title="total vertebrae" id="ABBRID0EQZAG" xlink:type="simple">TV</abbrev>: total vertebrae; V: pelvic fin. Data sources: (1) this study; (2) <xref ref-type="bibr" rid="B16">Rofen (1966)</xref>; (3) <xref ref-type="bibr" rid="B5">Ege (1957)</xref>; (4) <xref ref-type="bibr" rid="B11">Ho et al. (2019b)</xref>; (5) <xref ref-type="bibr" rid="B13">Post (1970)</xref>; (6) <xref ref-type="bibr" rid="B12">Marshall (1955)</xref>; and (7) <xref ref-type="bibr" rid="B8">Ho and Huang (2022)</xref>.</p></caption><table id="TID0EMABG" rules="all"><tbody><tr><th rowspan="1" colspan="1">Taxon</th><th rowspan="1" colspan="1">D</th><th rowspan="1" colspan="1">A</th><th rowspan="1" colspan="1">
                      <abbrev xmlns:xlink="http://www.w3.org/1999/xlink" xlink:title="peritoneal sections" id="ABBRID0E51AG" xlink:type="simple">PS</abbrev>
                    </th><th rowspan="1" colspan="1">
                      <abbrev xmlns:xlink="http://www.w3.org/1999/xlink" xlink:title="total lateral-line scales" id="ABBRID0EG2AG" xlink:type="simple">TLL</abbrev>
                    </th><th rowspan="1" colspan="1">
                      <abbrev xmlns:xlink="http://www.w3.org/1999/xlink" xlink:title="prehaemal vertebrae" id="ABBRID0EO2AG" xlink:type="simple">PHV</abbrev>
                    </th><th rowspan="1" colspan="1">
                      <abbrev xmlns:xlink="http://www.w3.org/1999/xlink" xlink:title="total vertebrae" id="ABBRID0EW2AG" xlink:type="simple">TV</abbrev>
                    </th><th rowspan="1" colspan="1">Anus/V tip</th><th rowspan="1" colspan="1">Nostrils/End of maxilla</th><th rowspan="1" colspan="1">Sources</th></tr><tr><td rowspan="1" colspan="1">
                      <italic>
                        <tp:taxon-name><tp:taxon-name-part taxon-name-part-type="genus" reg="Stemonosudis">S.</tp:taxon-name-part><tp:taxon-name-part taxon-name-part-type="species" reg="adenensis">adenensis</tp:taxon-name-part></tp:taxon-name>
                      </italic>
                      <bold>sp. nov.</bold>
                    </td><td rowspan="1" colspan="1">10</td><td rowspan="1" colspan="1">35</td><td rowspan="1" colspan="1">-</td><td rowspan="1" colspan="1">81</td><td rowspan="1" colspan="1">42</td><td rowspan="1" colspan="1">95</td><td rowspan="1" colspan="1">Above</td><td rowspan="1" colspan="1">Slightly before</td><td rowspan="1" colspan="1">1</td></tr><tr><td rowspan="1" colspan="1">
                      <italic>
                        <tp:taxon-name><tp:taxon-name-part taxon-name-part-type="genus" reg="Stemonosudis">S.</tp:taxon-name-part><tp:taxon-name-part taxon-name-part-type="species" reg="bullisi">bullisi</tp:taxon-name-part></tp:taxon-name>
                      </italic>
                    </td><td rowspan="1" colspan="1">9</td><td rowspan="1" colspan="1">41</td><td rowspan="1" colspan="1">8</td><td rowspan="1" colspan="1">68-72</td><td rowspan="1" colspan="1">-</td><td rowspan="1" colspan="1">84</td><td rowspan="1" colspan="1">Above</td><td rowspan="1" colspan="1">Well before</td><td rowspan="1" colspan="1">2</td></tr><tr><td rowspan="1" colspan="1">
                      <italic>
                        <tp:taxon-name><tp:taxon-name-part taxon-name-part-type="genus" reg="Stemonosudis">S.</tp:taxon-name-part><tp:taxon-name-part taxon-name-part-type="species" reg="macrura">macrura</tp:taxon-name-part></tp:taxon-name>
                      </italic>
                    </td><td rowspan="1" colspan="1">9</td><td rowspan="1" colspan="1">33–38</td><td rowspan="1" colspan="1">12–16</td><td rowspan="1" colspan="1">-</td><td rowspan="1" colspan="1">29–33</td><td rowspan="1" colspan="1">85–95</td><td rowspan="1" colspan="1">Above</td><td rowspan="1" colspan="1">Well before</td><td rowspan="1" colspan="1">3</td></tr><tr><td rowspan="1" colspan="1">
                      <italic>
                        <tp:taxon-name><tp:taxon-name-part taxon-name-part-type="genus" reg="Stemonosudis">S.</tp:taxon-name-part><tp:taxon-name-part taxon-name-part-type="species" reg="multifasciata">multifasciata</tp:taxon-name-part></tp:taxon-name>
                      </italic>
                    </td><td rowspan="1" colspan="1">8–9</td><td rowspan="1" colspan="1">32–35</td><td rowspan="1" colspan="1">ca. 10</td><td rowspan="1" colspan="1">75–79</td><td rowspan="1" colspan="1">44–45</td><td rowspan="1" colspan="1">93–95</td><td rowspan="1" colspan="1">Above</td><td rowspan="1" colspan="1">Above</td><td rowspan="1" colspan="1">4</td></tr><tr><td rowspan="1" colspan="1">
                      <italic>
                        <tp:taxon-name><tp:taxon-name-part taxon-name-part-type="genus" reg="Stemonosudis">S.</tp:taxon-name-part><tp:taxon-name-part taxon-name-part-type="species" reg="retrodorsalis">retrodorsalis</tp:taxon-name-part></tp:taxon-name>
                      </italic>
                    </td><td rowspan="1" colspan="1">9–10</td><td rowspan="1" colspan="1">32–34</td><td rowspan="1" colspan="1">11</td><td rowspan="1" colspan="1">75–77</td><td rowspan="1" colspan="1">42–43</td><td rowspan="1" colspan="1">89–91</td><td rowspan="1" colspan="1">Above</td><td rowspan="1" colspan="1">Slightly before</td><td rowspan="1" colspan="1">4</td></tr><tr><td rowspan="1" colspan="1">
                      <italic>
                        <tp:taxon-name><tp:taxon-name-part taxon-name-part-type="genus" reg="Stemonosudis">S.</tp:taxon-name-part><tp:taxon-name-part taxon-name-part-type="species" reg="rothschildi">rothschildi</tp:taxon-name-part></tp:taxon-name>
                      </italic>
                    </td><td rowspan="1" colspan="1">9</td><td rowspan="1" colspan="1">32–34</td><td rowspan="1" colspan="1">9–11</td><td rowspan="1" colspan="1">74–84</td><td rowspan="1" colspan="1">42–44</td><td rowspan="1" colspan="1">89–92</td><td rowspan="1" colspan="1">Above</td><td rowspan="1" colspan="1">Slightly before</td><td rowspan="1" colspan="1">4</td></tr><tr><td rowspan="1" colspan="1">
                      <italic>
                        <tp:taxon-name><tp:taxon-name-part taxon-name-part-type="genus" reg="Stemonosudis">S.</tp:taxon-name-part><tp:taxon-name-part taxon-name-part-type="species" reg="distans">distans</tp:taxon-name-part></tp:taxon-name>
                      </italic>
                    </td><td rowspan="1" colspan="1">-</td><td rowspan="1" colspan="1">ca.34</td><td rowspan="1" colspan="1">17</td><td rowspan="1" colspan="1">-</td><td rowspan="1" colspan="1">-</td><td rowspan="1" colspan="1">-</td><td rowspan="1" colspan="1">Behind</td><td rowspan="1" colspan="1">N/A</td><td rowspan="1" colspan="1">2, 3</td></tr><tr><td rowspan="1" colspan="1">
                      <italic>
                        <tp:taxon-name><tp:taxon-name-part taxon-name-part-type="genus" reg="Stemonosudis">S.</tp:taxon-name-part><tp:taxon-name-part taxon-name-part-type="species" reg="elegans">elegans</tp:taxon-name-part></tp:taxon-name>
                      </italic>
                    </td><td rowspan="1" colspan="1">11</td><td rowspan="1" colspan="1">36–39</td><td rowspan="1" colspan="1">7</td><td rowspan="1" colspan="1">-</td><td rowspan="1" colspan="1">44</td><td rowspan="1" colspan="1">102–104</td><td rowspan="1" colspan="1">Behind</td><td rowspan="1" colspan="1">Slightly before</td><td rowspan="1" colspan="1">2, 3</td></tr><tr><td rowspan="1" colspan="1">
                      <italic>
                        <tp:taxon-name><tp:taxon-name-part taxon-name-part-type="genus" reg="Stemonosudis">S.</tp:taxon-name-part><tp:taxon-name-part taxon-name-part-type="species" reg="gracilis">gracilis</tp:taxon-name-part></tp:taxon-name>
                      </italic>
                    </td><td rowspan="1" colspan="1">10–11</td><td rowspan="1" colspan="1">36–39</td><td rowspan="1" colspan="1">14–15</td><td rowspan="1" colspan="1">-</td><td rowspan="1" colspan="1">43–47</td><td rowspan="1" colspan="1">98–106</td><td rowspan="1" colspan="1">Behind</td><td rowspan="1" colspan="1">Above</td><td rowspan="1" colspan="1">2, 3</td></tr><tr><td rowspan="1" colspan="1">
                      <italic>
                        <tp:taxon-name><tp:taxon-name-part taxon-name-part-type="genus" reg="Stemonosudis">S.</tp:taxon-name-part><tp:taxon-name-part taxon-name-part-type="species" reg="miscella">miscella</tp:taxon-name-part></tp:taxon-name>
                      </italic>
                    </td><td rowspan="1" colspan="1">11</td><td rowspan="1" colspan="1">37–38</td><td rowspan="1" colspan="1">9–11</td><td rowspan="1" colspan="1">-</td><td rowspan="1" colspan="1">42</td><td rowspan="1" colspan="1">98–101</td><td rowspan="1" colspan="1">Above</td><td rowspan="1" colspan="1">Slightly behind</td><td rowspan="1" colspan="1">2, 3</td></tr><tr><td rowspan="1" colspan="1">
                      <italic>
                        <tp:taxon-name><tp:taxon-name-part taxon-name-part-type="genus" reg="Stemonosudis">S.</tp:taxon-name-part><tp:taxon-name-part taxon-name-part-type="species" reg="siliquiventer">siliquiventer</tp:taxon-name-part></tp:taxon-name>
                      </italic>
                    </td><td rowspan="1" colspan="1">10</td><td rowspan="1" colspan="1">36–38</td><td rowspan="1" colspan="1">23–26</td><td rowspan="1" colspan="1">86–97</td><td rowspan="1" colspan="1">45–46</td><td rowspan="1" colspan="1">103–105</td><td rowspan="1" colspan="1">Above</td><td rowspan="1" colspan="1">Slightly before</td><td rowspan="1" colspan="1">1, 5</td></tr><tr><td rowspan="1" colspan="1">
                      <italic>
                        <tp:taxon-name><tp:taxon-name-part taxon-name-part-type="genus" reg="Stemonosudis">S.</tp:taxon-name-part><tp:taxon-name-part taxon-name-part-type="species" reg="molesta">molesta</tp:taxon-name-part></tp:taxon-name>
                      </italic>
                    </td><td rowspan="1" colspan="1">12</td><td rowspan="1" colspan="1">30</td><td rowspan="1" colspan="1">7</td><td rowspan="1" colspan="1">-</td><td rowspan="1" colspan="1">-</td><td rowspan="1" colspan="1">101</td><td rowspan="1" colspan="1">Behind</td><td rowspan="1" colspan="1">Well before</td><td rowspan="1" colspan="1">6</td></tr><tr><td rowspan="1" colspan="1">
                      <italic>
                        <tp:taxon-name><tp:taxon-name-part taxon-name-part-type="genus" reg="Stemonosudis">S.</tp:taxon-name-part><tp:taxon-name-part taxon-name-part-type="species" reg="similis">similis</tp:taxon-name-part></tp:taxon-name>
                      </italic>
                    </td><td rowspan="1" colspan="1">10</td><td rowspan="1" colspan="1">40</td><td rowspan="1" colspan="1">11</td><td rowspan="1" colspan="1">-</td><td rowspan="1" colspan="1">-</td><td rowspan="1" colspan="1">108?</td><td rowspan="1" colspan="1">Behind</td><td rowspan="1" colspan="1">N/A</td><td rowspan="1" colspan="1">2, 3</td></tr><tr><td rowspan="1" colspan="1">
                      <italic>
                        <tp:taxon-name><tp:taxon-name-part taxon-name-part-type="genus" reg="Stemonosudis">S.</tp:taxon-name-part><tp:taxon-name-part taxon-name-part-type="species" reg="elongata">elongata</tp:taxon-name-part></tp:taxon-name>
                      </italic>
                    </td><td rowspan="1" colspan="1">9–11</td><td rowspan="1" colspan="1">49–51</td><td rowspan="1" colspan="1">31–32</td><td rowspan="1" colspan="1">102–108</td><td rowspan="1" colspan="1">48–49</td><td rowspan="1" colspan="1">115–121</td><td rowspan="1" colspan="1">Behind</td><td rowspan="1" colspan="1">Slightly behind</td><td rowspan="1" colspan="1">3, 7</td></tr><tr><td rowspan="1" colspan="1">
                      <italic>
                        <tp:taxon-name><tp:taxon-name-part taxon-name-part-type="genus" reg="Stemonosudis">S.</tp:taxon-name-part><tp:taxon-name-part taxon-name-part-type="species" reg="intermedia">intermedia</tp:taxon-name-part></tp:taxon-name>
                      </italic>
                    </td><td rowspan="1" colspan="1">9–11</td><td rowspan="1" colspan="1">43–48</td><td rowspan="1" colspan="1">16–18</td><td rowspan="1" colspan="1">86–92</td><td rowspan="1" colspan="1">49; 53–56</td><td rowspan="1" colspan="1">111–113; 116–121</td><td rowspan="1" colspan="1">Above</td><td rowspan="1" colspan="1">Slightly behind</td><td rowspan="1" colspan="1">2, 3</td></tr></tbody></table></table-wrap></tp:treatment-sec><tp:treatment-sec sec-type="description" id="SECID0EJQBG"><title>Description</title><p><bold>(based on 5 specimens examined herein).</bold> Body relatively slender as in most <italic><tp:taxon-name><tp:taxon-name-part taxon-name-part-type="genus" reg="Stemonosudis">Stemonosudis</tp:taxon-name-part></tp:taxon-name></italic> species; strongly compressed. Caudal peduncle moderately long, its length about 1.1–1.5 times eye diameter. Ventral adipose fin weakly developed, with a narrow transparent membrane along ventral abdominal ridge in front of pelvic fin and well-developed along ventral margin between anus and anal fin. Anus located approximately above tip of the appressed pelvic fin, about midpoint of V–D.</p><p>Head relatively long, its length 4.7–5.0 in <abbrev xmlns:xlink="http://www.w3.org/1999/xlink" xlink:title="Standard length" id="ABBRID0E1QBG" xlink:type="simple">SL</abbrev>; snout long and pointed, 1.8–1.9 in <abbrev xmlns:xlink="http://www.w3.org/1999/xlink" xlink:title="head length" id="ABBRID0E5QBG" xlink:type="simple">HL</abbrev> and 8.4–8.9 in <abbrev xmlns:xlink="http://www.w3.org/1999/xlink" xlink:title="Standard length" id="ABBRID0ECRBG" xlink:type="simple">SL</abbrev>. Mouth terminal, moderately large, its gape extending to slightly more than one eye diameter before eye with mouth opened; tip of lower jaw slightly upturned, with a small fleshy knob. Eye moderately small. Interorbital space rather narrow, 12.4–13.7 in <abbrev xmlns:xlink="http://www.w3.org/1999/xlink" xlink:title="head length" id="ABBRID0EGRBG" xlink:type="simple">HL</abbrev>; some straight symmetric ridges on top of head and snout. Posterior end of maxilla extending to about 1/2 eye diameter before the eye. A skin fold originating from about middle of snout and ending near a vertical through anterior margin of eye pupil. Two nostrils at or slightly before a vertical through posterior end of maxilla, situated about 3/5 eye diameter in front of eye. Numerous sensory canals on snout, cheek, operculum, and jaws; numerous sensory pores on dorsal surface of snout; irregular rows of small pores on under surface of lower jaw.</p><p>Filaments present on all four gill arches. Fourth arch connected almost entirely to the gill cavity wall by membranes. Pseudobranchs present, anterior half inside a deep pocket.</p><p>Dorsal fin small with a short base. <abbrev xmlns:xlink="http://www.w3.org/1999/xlink" xlink:title="dorsal-fin origin" id="ABBRID0ENRBG" xlink:type="simple">DFO</abbrev> well behind pelvic fin and middle of the fish, at about middle of <abbrev xmlns:xlink="http://www.w3.org/1999/xlink" xlink:title="the space or distance between VFO and AFO, calculated by preanal length minus prepelvic length" id="ABBRID0ERRBG" xlink:type="simple">V–A</abbrev> or slightly before, V–D 40.0–52.0% <abbrev xmlns:xlink="http://www.w3.org/1999/xlink" xlink:title="the space or distance between VFO and AFO, calculated by preanal length minus prepelvic length" id="ABBRID0EVRBG" xlink:type="simple">V–A</abbrev>. Pectoral fin slender, upper rays distinctly longer than lower rays; its base slightly behind a vertical through posterior margin of gill cover, upper base tangent to a horizontal though lower margin of eye. A small fleshy pocket behind pectoral-fin base. Pelvic fin slightly behind middle of the fish; a small, slender axial scale behind pelvic fin base. Anal fin with a short base, originating about four-fifths along the fish. Adipose fin relatively large, its base about same as eye diameter, situated above rear portion of anal-fin base.</p><p>Two or 3 small fangs at tip of upper jaw, followed by single row of numerous (&gt;80) small retrorse teeth along upper jaw, becoming gradually smaller posteriorly. Vomerine teeth absent. Two or 3 depressible or fixed fangs at front of lower jaw, followed by two rows of fangs on lower jaw forming about 7 or 8 tooth pairs, those in inner row distinctly longer and depressible, with knife-like tips; those in outer row much shorter, fixed and retrorse. Two rows of fangs on each palatine, anterior teeth forming 5–9 widely-spaced tooth pairs, those in inner row depressible and distinctly longer than those of outer row, which are small and fixed; posterior portion with single row of 6–8 small fixed teeth. Two long rows of small retrorse teeth on tongue.</p><p>Gill rakers present on all gill arches, assumed not fully developed in specimens examined; small, shield-shaped, mostly with 1–3 small teeth and a narrow base, teeth not especially emergent over margin of gill arch. Teeth on pharyngeal arch slender, forming an oval patch with approximately 4 rows at middle. Single row of small teeth on each fifth ceratobranchial, both forming a V-shaped pattern.</p><p>Body scaleless, except for a single row of lateral-line scales originating above pectoral girdle and extending to about 2/3 of anal-fin base. Lateral-line scales relatively long, longer than high, becoming gradually smaller and narrower posteriorly; row of 2 (few with 3) pores on upper and lower margin of each scale, anterior pore larger; and pore on broader of each scale smaller. Luminescent duct absent.</p><p><bold><italic>Coloration</italic>.</bold> Body light gray, with unevenly distributed melanophores; large unpigmented areas on gill cover, abdominal region and body axis; dense melanophores on most surfaces of snout, both jaws and dorsal surface of head; dorsum densely covered with melanophores, these extending downward to lateral line; abdominal ridge with loosely arranged melanophores; lower half of body with scattered melanophores behind anus, these becoming gradually more dense posteriorly, forming a darker caudal peduncle; pectoral fin covered with few melanophores; other fins densely covered by melanophores. Gill chamber, gill arches and filaments unpigmented. Peritoneal sections 23–26.</p></tp:treatment-sec><tp:treatment-sec sec-type="remarks" id="SECID0EDSBG"><title>Remarks.</title><p>Table <xref ref-type="table" rid="T1">1</xref> provides the morphometric data for our specimens compared to the two largest types (159.5 mm <abbrev xmlns:xlink="http://www.w3.org/1999/xlink" xlink:title="Standard length" id="ABBRID0ENSBG" xlink:type="simple">SL</abbrev> holotype and 105.5 mm <abbrev xmlns:xlink="http://www.w3.org/1999/xlink" xlink:title="Standard length" id="ABBRID0ERSBG" xlink:type="simple">SL</abbrev> paratype) mentioned in the original description. The morphometric and meristic values are generally consistent between these types and our specimens, with some exceptions as noted below. Our specimens have nostrils slightly anterior to the posterior end of the maxilla, whereas the holotype has nostrils positioned directly above the end of the maxilla (as observed in the original drawing; <xref ref-type="bibr" rid="B13">Post 1970</xref>). The snout length is shorter in the two types (8.7% and 7.9% <abbrev xmlns:xlink="http://www.w3.org/1999/xlink" xlink:title="Standard length" id="ABBRID0EZSBG" xlink:type="simple">SL</abbrev>, respectively) compared to our specimens (11.2–11.9% <abbrev xmlns:xlink="http://www.w3.org/1999/xlink" xlink:title="Standard length" id="ABBRID0E4SBG" xlink:type="simple">SL</abbrev>). The eye diameter is slightly larger in our specimens (3.1–3.5% <abbrev xmlns:xlink="http://www.w3.org/1999/xlink" xlink:title="Standard length" id="ABBRID0EBTBG" xlink:type="simple">SL</abbrev>), while the eyes are smaller in the two types (2.9% and 2.3% <abbrev xmlns:xlink="http://www.w3.org/1999/xlink" xlink:title="Standard length" id="ABBRID0EFTBG" xlink:type="simple">SL</abbrev>, respectively). Additionally, our specimens exhibit a greater number of total lateral-line scales (89–97) compared to the two types (86–87), which is within the variation range of <italic><tp:taxon-name><tp:taxon-name-part taxon-name-part-type="genus" reg="Stemonosudis">Stemonosudis</tp:taxon-name-part></tp:taxon-name></italic> species.</p><p>In the Atlantic Ocean, only four <italic><tp:taxon-name><tp:taxon-name-part taxon-name-part-type="genus" reg="Stemonosudis">Stemonosudis</tp:taxon-name-part></tp:taxon-name></italic> species were recorded. <italic><tp:taxon-name><tp:taxon-name-part taxon-name-part-type="genus" reg="Stemonosudis">Stemonosudis</tp:taxon-name-part><tp:taxon-name-part taxon-name-part-type="species" reg="siliquiventer">siliquiventer</tp:taxon-name-part></tp:taxon-name></italic> differs from <italic><tp:taxon-name><tp:taxon-name-part taxon-name-part-type="genus" reg="Stemonosudis">S.</tp:taxon-name-part><tp:taxon-name-part taxon-name-part-type="species" reg="bullisi">bullisi</tp:taxon-name-part></tp:taxon-name></italic> Rofen, 1962 in having origins of dorsal and pelvic fins well behind middle of space between pectoral-fin base to anal-fin base (vs. at about middle of the space); from <italic><tp:taxon-name><tp:taxon-name-part taxon-name-part-type="genus" reg="Stemonosudis">S.</tp:taxon-name-part><tp:taxon-name-part taxon-name-part-type="species" reg="intermedia">intermedia</tp:taxon-name-part></tp:taxon-name></italic> in having 103–105 total vertebrae (vs. 111–121); and from <italic><tp:taxon-name><tp:taxon-name-part taxon-name-part-type="genus" reg="Stemonosudis">S.</tp:taxon-name-part><tp:taxon-name-part taxon-name-part-type="species" reg="gracilis">gracilis</tp:taxon-name-part></tp:taxon-name></italic> (Ege, 1933) in lacking blotches on dorsum and ventral margin (vs. 3 or 4 blotches on dorsum and 2 or 3 on ventral margin) and 23–26 peritoneal sections (vs. 14–15).</p><p>Moreover, in the Indo-Pacific region, <italic><tp:taxon-name><tp:taxon-name-part taxon-name-part-type="genus" reg="Stemonosudis">S.</tp:taxon-name-part><tp:taxon-name-part taxon-name-part-type="species" reg="siliquiventer">siliquiventer</tp:taxon-name-part></tp:taxon-name></italic> is different from <italic><tp:taxon-name><tp:taxon-name-part taxon-name-part-type="genus" reg="Stemonosudis">S.</tp:taxon-name-part><tp:taxon-name-part taxon-name-part-type="species" reg="elegans">elegans</tp:taxon-name-part></tp:taxon-name></italic> (Ege, 1933) (Indo-west Pacific) and <italic><tp:taxon-name><tp:taxon-name-part taxon-name-part-type="genus" reg="Stemonosudis">S.</tp:taxon-name-part><tp:taxon-name-part taxon-name-part-type="species" reg="miscella">miscella</tp:taxon-name-part></tp:taxon-name></italic> (Ege, 1933) (western Pacific), <italic><tp:taxon-name><tp:taxon-name-part taxon-name-part-type="genus" reg="Stemonosudis">S.</tp:taxon-name-part><tp:taxon-name-part taxon-name-part-type="species" reg="multifasciata">multifasciata</tp:taxon-name-part></tp:taxon-name></italic> Ho, Russell, Graham &amp; Psomadakis, 2019 (Indo-west Pacific), <italic><tp:taxon-name><tp:taxon-name-part taxon-name-part-type="genus" reg="Stemonosudis">S.</tp:taxon-name-part><tp:taxon-name-part taxon-name-part-type="species" reg="rothschildi">rothschildi</tp:taxon-name-part></tp:taxon-name></italic> Richards, 1967 (circumglobal), <italic><tp:taxon-name><tp:taxon-name-part taxon-name-part-type="genus" reg="Stemonosudis">S.</tp:taxon-name-part><tp:taxon-name-part taxon-name-part-type="species" reg="retrodorsalis">retrodorsalis</tp:taxon-name-part></tp:taxon-name></italic> Ho, Russell, Graham &amp; Psomadakis, 2019 (Indo-west Pacific) and <italic><tp:taxon-name><tp:taxon-name-part taxon-name-part-type="genus" reg="Stemonosudis">S.</tp:taxon-name-part><tp:taxon-name-part taxon-name-part-type="species" reg="similis">similis</tp:taxon-name-part></tp:taxon-name></italic> (Ege, 1957) (western Pacific) in lacking blotches on dorsum and ventral margin (vs. several distinct blotches on dorsum and ventral surface) and 23–26 peritoneal sections (vs. 3–11); from <italic><tp:taxon-name><tp:taxon-name-part taxon-name-part-type="genus" reg="Stemonosudis">S.</tp:taxon-name-part><tp:taxon-name-part taxon-name-part-type="species" reg="molesta">molesta</tp:taxon-name-part></tp:taxon-name></italic> (Marshall, 1955) (New Zealand) in having 10 dorsal-fin rays (vs. 13) and 36–38 anal-fin rays (vs. 30); from <italic><tp:taxon-name><tp:taxon-name-part taxon-name-part-type="genus" reg="Stemonosudis">S.</tp:taxon-name-part><tp:taxon-name-part taxon-name-part-type="species" reg="distans">distans</tp:taxon-name-part></tp:taxon-name></italic> (Ege, 1957) (western Pacific) in having 36–38 anal-fin rays (vs. 34) and 23–26 peritoneal sections (vs. 17); from <italic><tp:taxon-name><tp:taxon-name-part taxon-name-part-type="genus" reg="Stemonosudis">S.</tp:taxon-name-part><tp:taxon-name-part taxon-name-part-type="species" reg="macurus">macurus</tp:taxon-name-part></tp:taxon-name></italic> (Ege, 1933) (Indo-Pacific) in lacking distinct rows of large melanophores on dorsum (vs. two distinct rows of large melanophores on dorsum); and from <italic><tp:taxon-name><tp:taxon-name-part taxon-name-part-type="genus" reg="Stemonosudis">S.</tp:taxon-name-part><tp:taxon-name-part taxon-name-part-type="species" reg="elongata">elongata</tp:taxon-name-part></tp:taxon-name></italic> (Ege, 1933) by having 36–38 anal-fin rays (vs. 48–51).</p></tp:treatment-sec><ref-list><ref id="B13"><mixed-citation xmlns:xlink="http://www.w3.org/1999/xlink" xlink:type="simple"><person-group><name name-style="western"><surname>Post</surname><given-names>A</given-names></name></person-group> (<year>1970</year>) <article-title>Ergebnisse der Forschungsreisen des FFS “Walther Herwig” nach Südamerika. XV. <italic><tp:taxon-name><tp:taxon-name-part taxon-name-part-type="genus">Stemonosudis</tp:taxon-name-part><tp:taxon-name-part taxon-name-part-type="species">siliquiventer</tp:taxon-name-part></tp:taxon-name></italic> spec. nov. (<tp:taxon-name><tp:taxon-name-part taxon-name-part-type="superclass">Osteichthyes</tp:taxon-name-part></tp:taxon-name>, Iniomi, <tp:taxon-name><tp:taxon-name-part taxon-name-part-type="family">Paralepididae</tp:taxon-name-part></tp:taxon-name>).</article-title><source>Archiv für Fischereiwissenschaft</source><volume>21</volume>(<issue>3</issue>): <fpage>205</fpage>–<lpage>212</lpage>.</mixed-citation></ref><ref id="B16"><mixed-citation xmlns:xlink="http://www.w3.org/1999/xlink" xlink:type="simple"><person-group><name name-style="western"><surname>Rofen</surname><given-names>RR</given-names></name></person-group> (<year>1966</year>) <article-title>Family <tp:taxon-name><tp:taxon-name-part taxon-name-part-type="family">Paralepididae</tp:taxon-name-part></tp:taxon-name>.</article-title> In: <person-group><name name-style="western"><surname>Olsen</surname><given-names>YH</given-names></name></person-group> (<role>Ed.</role>) <issue-title>Fishes of the western North Atlantic.</issue-title><source>Memoirs of the Sears Foundation for Marine Research, 1 (part 5). Yale University, New Haven</source>, <fpage>205</fpage>–<lpage>461</lpage>.</mixed-citation></ref><ref id="B5"><mixed-citation xmlns:xlink="http://www.w3.org/1999/xlink" xlink:type="simple"><person-group><name name-style="western"><surname>Ege</surname><given-names>V</given-names></name></person-group> (<year>1957</year>) <article-title><tp:taxon-name><tp:taxon-name-part taxon-name-part-type="family">Paralepididae</tp:taxon-name-part></tp:taxon-name> II (<italic><tp:taxon-name><tp:taxon-name-part taxon-name-part-type="genus">Macroparalepis</tp:taxon-name-part></tp:taxon-name></italic>). Taxonomy, ontogeny, phylogeny and distribution.</article-title><source>Dana-Report</source><volume>43</volume>: <fpage>1</fpage>–<lpage>101</lpage>.</mixed-citation></ref><ref id="B11"><mixed-citation xmlns:xlink="http://www.w3.org/1999/xlink" xlink:type="simple"><person-group><name name-style="western"><surname>Ho</surname><given-names>HC</given-names></name><name name-style="western"><surname>Russell</surname><given-names>B</given-names></name><name name-style="western"><surname>Graham</surname><given-names>K</given-names></name><name name-style="western"><surname>Psomadakis</surname><given-names>PN</given-names></name></person-group> (<year>2019b</year>) <article-title>Review of the <italic><tp:taxon-name><tp:taxon-name-part taxon-name-part-type="genus">Stemonosudis</tp:taxon-name-part><tp:taxon-name-part taxon-name-part-type="species">rothschildi</tp:taxon-name-part></tp:taxon-name></italic> species complex, with descriptions of two new species from the Indo-west Pacific Ocean (<tp:taxon-name><tp:taxon-name-part taxon-name-part-type="order">Aulopiformes</tp:taxon-name-part></tp:taxon-name>: <tp:taxon-name><tp:taxon-name-part taxon-name-part-type="family">Paralepididae</tp:taxon-name-part></tp:taxon-name>).</article-title><source>Zootaxa</source><volume>4702</volume>(<issue>1</issue>): <fpage>216</fpage>–<lpage>229</lpage>. <ext-link xlink:href="10.11646/zootaxa.4702.1.19" ext-link-type="doi" xlink:type="simple">https://doi.org/10.11646/zootaxa.4702.1.19</ext-link></mixed-citation></ref><ref id="B12"><mixed-citation xmlns:xlink="http://www.w3.org/1999/xlink" xlink:type="simple"><person-group><name name-style="western"><surname>Marshall</surname><given-names>NB</given-names></name></person-group> (<year>1955</year>) <article-title>Studies of alepisauroid fishes.</article-title><source>Discovery Reports</source><volume>27</volume>: <fpage>303</fpage>–<lpage>336</lpage>.</mixed-citation></ref><ref id="B8"><mixed-citation xmlns:xlink="http://www.w3.org/1999/xlink" xlink:type="simple"><person-group><name name-style="western"><surname>Ho</surname><given-names>HC</given-names></name><name name-style="western"><surname>Huang</surname><given-names>CH</given-names></name></person-group> (<year>2022</year>) <article-title>First adult record, redescription and distribution of <italic><tp:taxon-name><tp:taxon-name-part taxon-name-part-type="genus">Stemonosudis</tp:taxon-name-part><tp:taxon-name-part taxon-name-part-type="species">elongata</tp:taxon-name-part></tp:taxon-name></italic> (<tp:taxon-name><tp:taxon-name-part taxon-name-part-type="order">Aulopiformes</tp:taxon-name-part></tp:taxon-name>: <tp:taxon-name><tp:taxon-name-part taxon-name-part-type="family">Paralepididae</tp:taxon-name-part></tp:taxon-name>).</article-title><source>Zootaxa</source><volume>5189</volume>(<issue>1</issue>): <fpage>131</fpage>–<lpage>137</lpage>. <ext-link xlink:href="10.11646/zootaxa.5189.1.15" ext-link-type="doi" xlink:type="simple">https://doi.org/10.11646/zootaxa.5189.1.15</ext-link></mixed-citation></ref><ref id="B6"><mixed-citation xmlns:xlink="http://www.w3.org/1999/xlink" xlink:type="simple"><person-group><name name-style="western"><surname>Fukui</surname><given-names>A</given-names></name><name name-style="western"><surname>Ozawa</surname><given-names>T</given-names></name></person-group> (<year>2004</year>) <article-title><italic><tp:taxon-name><tp:taxon-name-part taxon-name-part-type="genus">Uncisudis</tp:taxon-name-part><tp:taxon-name-part taxon-name-part-type="species">posteropelvis</tp:taxon-name-part></tp:taxon-name></italic>, a new species of barracudina (<tp:taxon-name><tp:taxon-name-part taxon-name-part-type="order">Aulopiformes</tp:taxon-name-part></tp:taxon-name>: <tp:taxon-name><tp:taxon-name-part taxon-name-part-type="family">Paralepididae</tp:taxon-name-part></tp:taxon-name>) from the western North Pacific Ocean.</article-title><source>Ichthyological Research</source><volume>51</volume>(<issue>4</issue>): <fpage>289</fpage>–<lpage>294</lpage>. <ext-link xlink:href="10.1007/s10228-004-0229-3" ext-link-type="doi" xlink:type="simple">https://doi.org/10.1007/s10228-004-0229-3</ext-link></mixed-citation></ref><ref id="B10"><mixed-citation xmlns:xlink="http://www.w3.org/1999/xlink" xlink:type="simple"><person-group><name name-style="western"><surname>Ho</surname><given-names>HC</given-names></name><name name-style="western"><surname>Halasan</surname><given-names>LC</given-names></name><name name-style="western"><surname>Tsai</surname><given-names>SY</given-names></name></person-group> (<year>2019a</year>) <article-title>Review of the slender barracudina genera <italic><tp:taxon-name><tp:taxon-name-part taxon-name-part-type="genus">Dolichosudis</tp:taxon-name-part></tp:taxon-name></italic> and <italic><tp:taxon-name><tp:taxon-name-part taxon-name-part-type="genus">Stemonosudis</tp:taxon-name-part></tp:taxon-name></italic> in Taiwan (<tp:taxon-name><tp:taxon-name-part taxon-name-part-type="order">Aulopiformes</tp:taxon-name-part></tp:taxon-name>: <tp:taxon-name><tp:taxon-name-part taxon-name-part-type="family">Paralepididae</tp:taxon-name-part></tp:taxon-name>).</article-title><source>Platax</source><volume>16</volume>: <fpage>1</fpage>–<lpage>22</lpage>. <ext-link xlink:href="10.29926/PLATAX.201912_2019.0001" ext-link-type="doi" xlink:type="simple">https://doi.org/10.29926/PLATAX.201912_2019.0001</ext-link></mixed-citation></ref><ref id="B1"><mixed-citation xmlns:xlink="http://www.w3.org/1999/xlink" xlink:type="simple"><person-group><name name-style="western"><surname>Eduardo</surname><given-names>LN</given-names></name><name name-style="western"><surname>Bertrand</surname><given-names>A</given-names></name><name name-style="western"><surname>Lucena-Frédou</surname><given-names>F</given-names></name><name name-style="western"><surname>Villarins</surname><given-names>BT</given-names></name><name name-style="western"><surname>Martins</surname><given-names>JR</given-names></name><name name-style="western"><surname>Afonso</surname><given-names>GVF</given-names></name><name name-style="western"><surname>Pietsch</surname><given-names>TW</given-names></name><name name-style="western"><surname>Frédou</surname><given-names>T</given-names></name><name name-style="western"><surname>Di Dario</surname><given-names>F</given-names></name><name name-style="western"><surname>Mincarone</surname><given-names>MM</given-names></name></person-group> (<year>2022</year>) <article-title>Rich and underreported: First integrated assessment of the diversity of mesopelagic fishes in the southwestern tropical Atlantic.</article-title><source>Frontiers in Marine Science</source><volume>9</volume>(<issue>937154</issue>): <fpage>1</fpage>–<lpage>18</lpage>. <ext-link xlink:href="10.3389/fmars.2022.937154" ext-link-type="doi" xlink:type="simple">https://doi.org/10.3389/fmars.2022.937154</ext-link></mixed-citation></ref></ref-list></tp:taxon-treatment>
